# Supplementary material for: Transcriptome-wide modulation of splicing by the exon junction complex
Source: Genome Biol. 2014 Dec 5;15(12):551. doi: 10.1186/s13059-014-0551-7 (PMC4268817; doi:10.1186/s13059-014-0551-7)
Supplement: Additional file 3: — List of genes with significant expression changes in any of the KD conditions. [file 13059_2014_551_MOESM3_ESM.xls]

## Sheet: Sig_change_all__10.tsv
Additional file 3. List of genes with signficant expression changes in any of the KD conditions.
Ensemble ID	geneName	baseMeanGFP	baseMean4A3	baseMeanY14	baseMeanMLN51	baseMeanUPF1	FC_4A3	FC_Y14	FC_MLN51	FC_UPF1	padj4A3	padjY14	padjMLN51	padjUPF1	chrom	strand	TranscriptID	TranscriptSize
ENSG00000228113	AC003991.3	5113.65	2293.1	1866.05	2636.54	4242.51	0.448428	0.364916	0.51559	0.829644	0.0313121	0.00101784	0.20905	1	7	FWD	NA	NA
ENSG00000226416	AC051649.7	684.049	209.75	340.281	303.192	523.883	0.306631	0.497452	0.443232	0.765857	0.00292775	0.311555	0.151764	1	11	REV	NA	NA
ENSG00000232019	AC074183.4	369.05	1224	587.215	676.658	1348.64	3.31663	1.59115	1.83351	3.65436	0.00443825	1	0.969792	0.000330814	7	REV	NA	NA
ENSG00000251057	AL390877.1	1480.5	465.639	939.392	1083.18	1448.64	0.314515	0.63451	0.731634	0.978478	0.00108428	1	1	1	1	FWD	ENST00000504345	1011
ENSG00000198363	ASPH	6468.7	13433.1	9851.03	10962	9652.17	2.07663	1.52288	1.69463	1.49213	0.0268966	0.85865	0.526397	1	8	REV	ENST00000541428	5153
ENSG00000058668	ATP2B4	2020.46	1399.55	1723.17	1364.49	832.024	0.692689	0.852857	0.675335	0.411799	1	1	1	0.0205113	1	FWD	ENST00000367218	8905
ENSG00000151929	BAG3	2756.75	6860.88	5542.95	3221.54	2875.94	2.48876	2.01069	1.1686	1.04324	0.015915	0.180436	1	1	10	FWD	ENST00000450186	1146
ENSG00000123144	C19orf43	1330.43	2051.98	2189.45	2725.04	3075.26	1.54234	1.64566	2.04823	2.31147	0.794728	1	0.341261	0.0232325	19	REV	ENST00000242784	909
ENSG00000094975	C1orf9	777.064	890.446	1862.76	1354.86	946.725	1.14591	2.39717	1.74356	1.21833	1	0.0330087	0.75905	1	1	FWD	ENST00000263688	5556
ENSG00000133466	C1QTNF6	5058.84	2757.44	2441.41	1974.8	3890.4	0.545074	0.482602	0.390367	0.76903	0.248518	0.0890952	0.00582867	1	22	REV	ENST00000397110	1647
ENSG00000244731	C4A	4506.72	1783.13	1618.26	2762.82	2993.15	0.39566	0.359077	0.613043	0.664152	0.0016464	0.00035876	0.616577	1	6	FWD	ENST00000428956	5460
ENSG00000224389	C4B	4502.92	1778.27	1618.68	2748.98	2977.15	0.394914	0.359473	0.61049	0.661161	0.0016464	0.00035876	0.592367	1	6	FWD	ENST00000435363	5460
ENSG00000204387	C6orf48	2279.38	4351.51	2246.76	6851.44	3828.6	1.90908	0.98569	3.00583	1.67967	0.304359	1	0.00100244	0.563217	6	FWD	ENST00000534920	739
ENSG00000232956	C7orf40	516.095	2364.84	1512.85	1704.61	1115.36	4.58217	2.93134	3.3029	2.16115	2.99062e-07	0.00393598	0.000512221	0.110759	7	REV	ENST00000438705	734
ENSG00000100065	CARD10	2212.08	933.383	1187.56	1470.21	2158.26	0.421948	0.536853	0.664628	0.975672	0.0304395	0.282106	1	1	22	REV	ENST00000403299	4113
ENSG00000108349	CASC3	2489.44	2336.57	2218.47	886.134	2688.64	0.938594	0.891153	0.355957	1.08002	1	1	0.00257136	1	17	FWD	ENST00000264645	4180
ENSG00000094916	CBX5	13859.1	5600.16	11028.8	8452.67	10684.8	0.404077	0.795777	0.609899	0.77096	0.00970708	1	0.942426	1	12	REV	ENST00000550489	1520
ENSG00000100814	CCNB1IP1	1367.54	3447.72	1887.55	3692.26	2557.03	2.52112	1.38025	2.69994	1.86981	0.0124322	1	0.00413534	0.416514	14	REV	ENST00000437553	1625
ENSG00000085063	CD59	23351.8	17752	10392.7	15024.5	22222.9	0.760198	0.445049	0.643398	0.951659	0.937264	0.0233934	1	1	11	REV	ENST00000528700	652
ENSG00000112149	CD83	2017.65	4894.05	3127.37	2475.76	4700.56	2.42562	1.55001	1.22705	2.32973	0.0391116	1	1	0.0678989	6	FWD	ENST00000379153	2471
ENSG00000105810	CDK6	1211.31	2887.48	3406.53	1758.16	2526.6	2.38376	2.81226	1.45145	2.08583	0.00548407	0.000372729	1	0.683085	7	REV	ENST00000424848	1465
ENSG00000085872	CHERP	1561.83	3664.36	3077.57	2435.57	2256.91	2.3462	1.9705	1.55944	1.44504	0.0473583	0.318476	1	1	19	REV	ENST00000546361	4173
ENSG00000177182	CLVS1	284.57	1091.51	1065.48	922.557	740.705	3.83565	3.74415	3.24193	2.60289	2.61677e-05	9.98748e-05	0.00100244	0.0205113	8	FWD	ENST00000519846	3622
ENSG00000092758	COL9A3	813.064	302.337	791.628	288.009	408.895	0.371849	0.973636	0.354226	0.502906	0.0333339	1	0.00856807	1	20	FWD	ENST00000343916	2485
ENSG00000183283	DAZAP2	3653.07	5185.6	9275.39	5844.64	7162.51	1.41952	2.53906	1.59992	1.96068	0.810512	0.0033157	0.958905	0.228125	12	FWD	ENST00000449723	2098
ENSG00000211448	DIO2	2207.45	2867.79	2106.65	2249.52	844.562	1.29914	0.954338	1.01906	0.382596	0.796675	1	1	0.0110306	14	REV	ENST00000422005	1462
ENSG00000132002	DNAJB1	2992.45	7598.24	6224.64	4096.45	3383.91	2.53914	2.08012	1.36893	1.13082	0.00856593	0.0851786	1	1	19	REV	ENST00000396969	1216
ENSG00000197102	DYNC1H1	12268.2	9282.27	12009.3	10358.6	3556.24	0.756612	0.978893	0.844343	0.289875	1	1	1	4.54404e-05	14	FWD	ENST00000360184	14340
ENSG00000115380	EFEMP1	3459.7	3501.43	4888.29	1377.13	4147.07	1.01206	1.41292	0.398048	1.19868	1	1	0.00784033	1	2	REV	ENST00000405693	1837
ENSG00000169242	EFNA1	5288.61	4441.79	5336.59	6416.49	12915.4	0.839878	1.00907	1.21327	2.44211	1	1	1	0.0200541	1	FWD	ENST00000368407	1926
ENSG00000141543	EIF4A3	1895.21	410.427	2235.35	1078.02	1843.69	0.21656	1.17947	0.568813	0.972816	1.62429e-07	1	0.819196	1	17	REV	ENST00000269349	1734
ENSG00000138757	G3BP2	4890.43	5306.82	4756.24	4540.49	1718.44	1.08514	0.972561	0.928445	0.351389	1	1	1	0.0012988	4	REV	ENST00000395719	4217
ENSG00000124767	GLO1	3948.59	4528.86	5426.73	1643.44	5225.27	1.14696	1.37435	0.416209	1.32333	1	1	0.0108973	1	6	REV	ENST00000373365	1994
ENSG00000211451	GNRHR2	424.188	461.12	112.735	352.375	737.228	1.08707	0.265766	0.830705	1.73798	1	0.00101784	1	1	1	REV	ENST00000361928	1035
ENSG00000151233	GXYLT1	619.046	754.109	2045.93	904.831	1657.37	1.21818	3.30498	1.46165	2.6773	1	0.000269208	1	0.0863325	12	REV	ENST00000398675	7497
ENSG00000246705	H2AFJ	1401.51	4320.24	1881.87	1910.13	1366.74	3.08257	1.34275	1.36291	0.97519	0.00212892	1	1	1	12	FWD	ENST00000228929	456
ENSG00000163041	H3F3A	14373.7	6521.79	11676.3	11640.6	11245.3	0.45373	0.812333	0.809853	0.78235	0.0308384	1	1	1	1	FWD	ENST00000366816	799
ENSG00000204389	HSPA1A	16372.5	83852.5	40340.9	25155.8	17341.9	5.12154	2.46394	1.53647	1.05921	1.88006e-10	0.00778568	1	1	6	FWD	ENST00000458062	1867
ENSG00000204388	HSPA1B	16136.2	82129.3	37031.1	24790.6	17289.8	5.08975	2.29491	1.53633	1.07149	1.88006e-10	0.0262107	1	1	6	FWD	ENST00000545241	1653
ENSG00000204390	HSPA1L	628.184	2804.76	1542.06	874.595	529.756	4.46486	2.45479	1.39226	0.843312	2.75817e-07	0.020195	1	1	6	REV	ENST00000424494	696
ENSG00000120694	HSPH1	4509	10034.2	8396.68	5237.59	3839.95	2.22537	1.8622	1.16158	0.851618	0.0300769	0.19001	1	1	13	REV	ENST00000445273	3274
ENSG00000187608	ISG15	1434.07	870.928	609.302	504.548	861.673	0.60731	0.424875	0.351828	0.600857	0.650033	0.0467027	0.00582867	1	1	FWD	ENST00000379389	711
ENSG00000171303	KCNK3	766.186	525.079	640.781	246.632	343.609	0.685315	0.836326	0.321896	0.448467	0.923722	1	0.0108973	0.287696	2	FWD	ENST00000538762	1956
ENSG00000167977	KCTD5	614.499	1529.99	1010.87	1127.35	1502.61	2.48982	1.64503	1.83459	2.44526	0.0302037	0.974117	0.661913	0.0797369	16	FWD	ENST00000301738	2460
ENSG00000129250	KIF1C	3837.76	2944.77	1646.01	2832.78	3538.95	0.767316	0.4289	0.738135	0.922141	1	0.0245024	1	1	17	FWD	ENST00000320785	7919
ENSG00000185896	LAMP1	5554.49	8140.26	5787.07	6467.86	2326.75	1.46553	1.04187	1.16444	0.418895	0.751016	1	1	0.0149449	13	FWD	ENST00000332556	2699
ENSG00000115365	LANCL1	1809.58	833.244	679.76	1316.08	1568.36	0.460462	0.375644	0.727283	0.866699	0.19623	0.0262107	1	1	2	REV	ENST00000450366	4602
ENSG00000113594	LIFR	4408.95	7520.5	10641.5	4467	4875.84	1.70573	2.4136	1.01317	1.1059	0.30116	0.00406724	1	1	5	REV	ENST00000453190	4253
ENSG00000185621	LMLN	406.065	113.343	183.586	293.373	221.859	0.279125	0.452109	0.722476	0.546362	0.00680422	0.451042	1	1	3	FWD	ENST00000482695	2010
ENSG00000175445	LPL	1886.7	1850.78	5089.15	3195.89	4873.13	0.98096	2.69738	1.69391	2.58289	1	0.00212422	0.797021	0.0205113	8	FWD	ENST00000538071	3737
ENSG00000076706	MCAM	9683.44	6603.73	4416.03	7588.24	9555.36	0.681962	0.456039	0.783631	0.986774	0.690547	0.0282973	1	1	11	REV	ENST00000264036	3311
ENSG00000005102	MEOX1	1022.75	343.151	411.98	360.829	386.481	0.335517	0.402815	0.352802	0.377883	0.0313121	0.130625	0.0709429	0.0979413	17	REV	ENST00000393661	1206
ENSG00000188010	MORN2	431.362	138.84	226.928	257.565	311.22	0.321864	0.526074	0.597096	0.721482	0.0217065	0.824936	1	1	2	FWD	ENST00000410014	750
ENSG00000204899	MZT1	1589.2	589.197	1878.38	1473.74	1729.6	0.37075	1.18196	0.927345	1.08834	0.00674594	1	1	1	13	REV	ENST00000377818	2299
ENSG00000177410	NCRNA00275	2137.8	11767.9	7250	9140.74	3521.34	5.50469	3.39133	4.27577	1.64718	9.42613e-11	3.67407e-05	1.21535e-07	0.503743	20	FWD	ENST00000450535	1075
ENSG00000188660	NCRNA00319	1175.26	433.589	572.419	404.409	621.426	0.368931	0.487058	0.344102	0.528757	0.014915	0.206765	0.00582867	0.93859	21	FWD	NA	NA
ENSG00000131495	NDUFA2	1428.14	1305.73	1394.07	495.548	1395.3	0.914288	0.976147	0.346989	0.977008	1	1	0.00270422	1	5	REV	ENST00000512088	627
ENSG00000123405	NFE2	302.261	88.9606	95.0226	159.302	177.02	0.294318	0.314373	0.527035	0.585652	0.0319798	0.0575784	1	1	12	REV	ENST00000553070	1523
ENSG00000104825	NFKBIB	465.161	785.346	557.21	604.791	1364.17	1.68833	1.19789	1.30018	2.93267	0.773745	1	1	0.0232325	19	FWD	ENST00000313582	1188
ENSG00000182768	NGRN	3836.1	10073.9	4293.94	6768.49	7898.93	2.62607	1.11935	1.76442	2.05911	0.00439019	1	0.564118	0.138981	15	FWD	ENST00000379095	1304
ENSG00000145506	NKD2	243.408	183.396	279.228	328.04	1201.33	0.75345	1.14716	1.3477	4.93546	0.947635	1	1	4.54404e-05	5	FWD	ENST00000274150	1940
ENSG00000171246	NPTX1	2555.21	3902.31	3865.11	4602.77	8464.2	1.5272	1.51264	1.80133	3.31253	0.737362	1	0.530048	0.00105281	17	REV	ENST00000306773	5437
ENSG00000073969	NSF	2054.11	698.914	1959.88	1750.18	2084.47	0.340252	0.954127	0.852039	1.01478	0.00151301	1	1	1	17	FWD	ENST00000398238	3943
ENSG00000101888	NXT2	819.614	648.309	297.989	549.723	610.51	0.790993	0.363572	0.67071	0.744875	1	0.0300503	1	1	X	FWD	ENST00000372107	937
ENSG00000135114	OASL	1054.62	589.436	552.43	257.097	427.396	0.558906	0.523818	0.243781	0.405259	0.663031	0.725164	0.000270159	0.287696	12	REV	ENST00000257570	2059
ENSG00000173391	OLR1	2139.19	2619.03	4993.15	3285.08	1836.05	1.22431	2.33413	1.53567	0.858291	0.947635	0.0134957	0.901151	1	12	REV	ENST00000309539	2460
ENSG00000175938	ORAI3	360.352	103.111	113.776	202.675	242.054	0.286139	0.315736	0.562436	0.671717	0.00982595	0.0300503	1	1	16	FWD	ENST00000420438	1028
ENSG00000135473	PAN2	2013.02	878.507	1050.46	1090.19	1351.53	0.436413	0.521831	0.541569	0.671396	0.0498389	0.315627	0.564118	1	12	REV	ENST00000548043	4641
ENSG00000150593	PDCD4	5861.88	2024.8	3711.15	4459.79	4426.53	0.345417	0.633098	0.760811	0.755139	0.000642531	1	1	1	10	FWD	ENST00000393104	3654
ENSG00000197461	PDGFA	317.458	336.81	474.689	506.916	1009.97	1.06096	1.49528	1.59679	3.18144	1	1	1	0.00844399	7	REV	ENST00000354513	1308
ENSG00000143870	PDIA6	10862.4	12721.3	4744.89	12267	11258.9	1.17113	0.436818	1.12931	1.0365	1	0.0208983	1	1	2	REV	ENST00000404371	2682
ENSG00000088356	PDRG1	940.395	1946.09	1524.11	1266.85	2473.73	2.06944	1.62071	1.34715	2.63052	0.196744	1	1	0.0205113	20	REV	ENST00000202017	1385
ENSG00000242265	PEG10	2161.85	2247.18	4356.19	3725.32	732.054	1.03947	2.01503	1.72321	0.338624	1	0.0575784	0.267558	0.0012988	7	FWD	ENST00000488574	2587
ENSG00000150867	PIP4K2A	476.23	688.805	1218.22	511.624	514.499	1.44637	2.55805	1.07432	1.08036	0.857242	0.031124	1	1	10	REV	ENST00000545335	1436
ENSG00000189266	PNRC2	4331.32	1426.55	2901.11	3387.76	4385.33	0.329357	0.669798	0.782154	1.01247	0.000441834	1	1	1	1	FWD	ENST00000374468	814
ENSG00000114302	PRKAR2A	735.796	2176.32	1791.92	1920.75	2455.47	2.95778	2.43535	2.61043	3.33717	0.000452429	0.0121911	0.00413534	0.00293492	3	REV	ENST00000454963	1849
ENSG00000108774	RAB5C	1398.91	4077.79	3132.24	3072.08	2152.32	2.91497	2.23905	2.19605	1.53857	0.000775196	0.0377404	0.0615079	1	17	REV	ENST00000547517	1167
ENSG00000131795	RBM8A	3024.98	3481.83	871.245	3122.6	3988.41	1.15102	0.288016	1.03227	1.31849	1	2.64139e-05	1	1	1	FWD	ENST00000369307	796
ENSG00000158106	RHPN1	835.5	297.888	561.158	621.901	568.412	0.356539	0.671644	0.744347	0.680326	0.00984534	1	1	1	8	FWD	ENST00000289013	3683
ENSG00000176393	RNPEP	3915.13	2791.08	1767.08	3257.85	3191.39	0.712895	0.451347	0.832118	0.815143	0.880045	0.0426204	1	1	1	FWD	ENST00000295640	2427
ENSG00000235237	RP1-151B14.6	593.993	345.062	295.489	205.769	467.743	0.580919	0.497462	0.346416	0.787456	0.719496	0.619515	0.0457206	1	22	FWD	NA	NA
ENSG00000234222	RP11-315I20.1	561.707	607.221	154.62	568.854	573.38	1.08103	0.275268	1.01272	1.02078	1	0.00101784	1	1	1	REV	NA	NA
ENSG00000254549	RP4-541C22.4	8820.95	6472.4	3511.67	5327.52	8523.67	0.733753	0.398105	0.603962	0.966298	0.880045	0.00393598	0.820146	1	11	FWD	NA	NA
ENSG00000188643	S100A16	1916.23	1462.16	474.276	1087.65	1444.28	0.763039	0.247505	0.567599	0.753707	1	1.237e-05	0.808953	1	1	REV	ENST00000368706	1203
ENSG00000166922	SCG5	49.2911	272.25	156.285	182.795	83.0913	5.52331	3.17066	3.70847	1.68572	0.000642531	0.117432	0.0544175	1	15	FWD	ENST00000413748	1235
ENSG00000102098	SCML2	374.06	877.154	1072.35	615.706	688.857	2.34495	2.86678	1.64601	1.84157	0.0686321	0.0069487	1	0.803831	X	REV	ENST00000251900	4200
ENSG00000178980	SEPW1	537.544	1442.32	1070.45	966.215	1039.4	2.68317	1.99138	1.79746	1.93361	0.021599	0.470773	1	0.430031	19	FWD	ENST00000509570	881
ENSG00000221955	SLC12A8	736.906	824.338	626.64	470.83	233.222	1.11865	0.850367	0.638928	0.316488	1	1	1	0.0122853	3	REV	ENST00000469902	2989
ENSG00000174032	SLC25A30	133.629	398.39	490.75	278.382	384.405	2.98131	3.67247	2.08324	2.87665	0.0174421	0.0012669	0.547632	0.101462	13	REV	ENST00000536510	2240
ENSG00000112473	SLC39A7	6045.7	6790.2	2768.57	6238.36	7453.99	1.12315	0.45794	1.03187	1.23294	1	0.0346866	1	1	6	FWD	ENST00000446283	1842
ENSG00000203875	SNHG5	730.668	2888.62	1687.9	3286.94	1307.9	3.95339	2.31008	4.49855	1.79	7.17171e-06	0.0575784	1.86604e-07	0.43229	6	REV	ENST00000414002	430
ENSG00000233016	SNHG7	796.546	2236.56	1191.1	1279.22	2301.49	2.80782	1.49534	1.60595	2.88933	0.0114759	1	1	0.00236419	9	REV	NA	NA
ENSG00000199744	SNORD36A	234.596	901.236	620.771	411.011	218.335	3.84165	2.64612	1.75199	0.930684	0.000967443	0.0722421	1	1	9	FWD	ENST00000362874	73
ENSG00000171763	SPATA5L1	421.055	1121.62	952.307	1071.1	951.52	2.66382	2.26171	2.54386	2.25985	0.0217065	0.149389	0.0640167	0.202599	15	FWD	ENST00000305560	2570
ENSG00000114902	SPCS1	4079.15	3925.27	4215.76	1448.23	4666.54	0.962276	1.03349	0.355033	1.144	1	1	0.000512221	1	3	FWD	ENST00000423431	822
ENSG00000122711	SPINK4	515.957	232.824	223.38	121.504	206.95	0.451247	0.432944	0.235493	0.401099	0.19623	0.165148	0.000512221	0.412801	9	FWD	ENST00000379725	533
ENSG00000144228	SPOPL	702.419	1077.88	1850.04	983.152	569.023	1.53453	2.63381	1.39967	0.81009	0.733695	0.0134957	1	1	2	FWD	ENST00000280098	6025
ENSG00000127954	STEAP4	46841.5	20750.4	17933.6	24676	40103.1	0.442992	0.382856	0.526798	0.856144	0.0207883	0.00145172	0.210885	1	7	REV	ENST00000380079	9988
ENSG00000231925	TAPBP	1530.09	1335.22	646.811	1207.76	1487.49	0.872645	0.422729	0.789343	0.972163	1	0.029199	1	1	6	REV	ENST00000475304	1686
ENSG00000111077	TENC1	1735.6	735.625	848.94	769.53	798.045	0.423845	0.489134	0.44338	0.459809	0.0395393	0.163979	0.0765296	0.503743	12	FWD	ENST00000549700	4525
ENSG00000035862	TIMP2	7795.39	3050.51	6794.86	5331.35	5298.24	0.391322	0.871651	0.68391	0.679663	0.00497898	1	1	1	17	REV	ENST00000536189	1140
ENSG00000170348	TMED10	7274.93	6226.92	8068.16	2023.58	7053.49	0.855943	1.10904	0.278158	0.969561	1	1	9.68679e-07	1	14	REV	ENST00000303575	4142
ENSG00000006327	TNFRSF12A	964.51	1319.74	958.337	1215.5	2782.35	1.3683	0.9936	1.26022	2.88473	1	1	1	0.00338361	16	FWD	ENST00000326577	1033
ENSG00000143549	TPM3	9845.81	13388.3	4443.19	10504.8	9522.23	1.3598	0.451277	1.06693	0.967134	0.846439	0.0452552	1	1	1	REV	ENST00000368530	1523
ENSG00000166166	TRMT61A	588.866	978.08	914.371	674.667	1584.16	1.66096	1.55277	1.14571	2.6902	0.77627	1	1	0.0295279	14	FWD	ENST00000299201	1043
ENSG00000157514	TSC22D3	1247.48	3816.88	1927.12	1519.08	3253.8	3.05967	1.54481	1.21772	2.6083	0.0024003	1	1	0.0196908	X	REV	ENST00000514426	569
ENSG00000106537	TSPAN13	1842.68	776.829	2150.94	2103.69	683.354	0.421574	1.16728	1.14164	0.370847	0.0304395	1	1	0.0389354	7	FWD	ENST00000262067	2093
ENSG00000005007	UPF1	2888.11	4317.79	3792.97	2961.38	981.842	1.49502	1.31331	1.02537	0.33996	0.816802	1	1	0.0102108	19	FWD	ENST00000262803	5344
ENSG00000161179	YDJC	1072.61	2273.68	1974.79	1749.91	2798.36	2.11977	1.8411	1.63145	2.60893	0.246888	0.881262	1	0.00870744	22	REV	ENST00000292778	1351
ENSG00000196922	ZNF252	1631.35	1405.12	1931.91	679.646	1798.49	0.861325	1.18424	0.416615	1.10245	1	1	0.0479039	1	8	REV	ENST00000544285	1642
