# Supplementary material for: Transcriptome-wide modulation of splicing by the exon junction complex
Source: Genome Biol. 2014 Dec 5;15(12):551. doi: 10.1186/s13059-014-0551-7 (PMC4268817; doi:10.1186/s13059-014-0551-7)
Supplement: Additional file 8: — RT-PCR primers for validation of alternative splicing. [file 13059_2014_551_MOESM8_ESM.xls]

## Sheet: Sheet1
Additional file 8. RT-PCR primers for validation of alternative splicing.
Gene Name	Exon Number	AS type	Forward Primer	Reverse Primer	Product Size	MISO EJC	Diffsplice EJC	PCR EJC	MISO Upf1	Diffsplice Upf1	PCR Upf1	Included Region	Excluded Region	Strand
ATL2	E2	CE	GGTTAACCACGTCTCGTCCA	TGGTTCATTGTTTCCACCAA	313(in)/68(ex)		0.447271	0.582174			0.147028	chr2:38570654-38570410	chr2:38604511 -38546027	-
BAG6	E12	CE	ACACAGCCTGGTGGTGTTC	GGTTGGAGCTGTTGGGAAG	213(in)/108(ex)		-0.165579	-0.106079				chr6:31612191-31612084	chr6:31612406-31611859	-
C12orf29	E2	CE	GAAAATGCCGTGTGTGTTTG	AGCCCAAAGGTATGGCTGAT	202(in)/84(ex)	0.27	0.308306	0.167112				chr12:88429218-88429515	chr12:88429218-88436697	+
C20orf7	E9	CE	AATGACCTGGGACATCTGCT	AGCATTGTGTCTCGATGCAG	271(in)/173(ex)	-0.385	-0.405617	-0.312844			-0.0788692	chr20:13795064-13795161	chr20:13789488-13797192	+
CENPH	E7	CE	TGTGCTCATGGATAACATGAAA	TCTCCATCTGTAGGTTTTGTCG	245(in)/193(ex)	0.3	0.317126	Only 1 band				chr1:23650225-23650049	chr1:23664354-23648006	-
CUTC	E7	CE	CGTGTTGACCAGTGGATGTG	ACCGAGCAGAACAGTGGAAT	176(in)/148(ex)		0.22566	0.201809		0.131997	0.127126	chr10:101510126-101510153	chr10:101507014-101514307	+
DCTN1	E27	CE	AAGAAGATCCGAAGGCGAAT	GACTGGCGCAGACACTCATA	281(in)/119(ex)		0.153712	0.342707			0.0745865	chr2:74593586-74593747	chr2:74593910-74593502	-
DNM2	E15	CE	TCTGCTGATCGACATTGAGC	CAGGCTGATGTTGTTGATGG	172(in)/160(ex)		0.161357	0.0963272				chr19:10919245-10919256	chr19:10916592-10923053	+
ESYT2	E14	CE	CGATGGTCTTTCCTCTGCAT	GGACAACAGGATTTGGGTTG	161(in)/98(ex)	0.22	0.216825	0.0294615	0.23	0.216588	0.00142685	chr7:158545534-158545472	chr7:158552272-158542340	-
HNRNPR	E6	CE	GAGTCCACAAAGGGACCTGA	GTTTACCAGGGCGAATTTCA	358(in)/244(up ex)/ 181(down ex)/67(ex)		-0.160082	Only 1 band				chr1:23650225-23650049	chr1:23664354-23648006	-
HNRPDL	E8	CE	ACTTATGGCAAGGCATCTCG	TCTTCAATGTCGTCCTGCAA	231(in)/126(ex)	-0.31	-0.178897	-0.170339			-0.0333351	chr4:83346820-83346716	chr4:83347282-83345782	-
INF2	E22	CE	GGACACATCCCTGGACAAGT	GAGCCTCTCTTGGCAGAATG	273(in)/218(ex)		0.194088	0.191136		0.20624	0.264709	chr14:105181621-105181677	chr14:105180540-105185940	+
METTL6	E5	CE	TTTCTCCAAGTTTGCTGCTG	GGATCATGTACCGCCAGAGT	283(in)/197(ex)	-0.2		-0.0774967			-0.0616863	chr3:15457090-15457005	chr3:15457449-15455528	-
MRPL3	E4	CE	CCAAGGATGGTCAAAAGCAT	GCCTGGTTTAATTGCAGCAT	239(in)/140(ex)	0.3	0.32552	0.33377			-0.0147957	chr3:131217121-131217023	chr3:131219365-131208825	-
OPA1	E7	CE	CGGCGTTTAGAGCAACAGAT	GAAGTTCTTCCTGAAGTTGGTCA	207(in)/96(ex)		-0.189469	0.075284			0.0584706	chr3:193343881-193343991	chr3:193336658-193349454	+
POLDIP3	E3	CE	AGCTCACCAAAACCATCCAG	CCTGAGGCTGCAAACTTCAT	235(in)/184(short in)/97(ex)		0.246757	0.184573		0.206197	0.0415037	chr22:42998062-42997976	chr22:42999166-42995704	-
PRKDC	E75	CE	GAACACCCTTTCCTGGTGAA	TGACATTTTTGTCAGCCAATCT	303(in)/210(ex)	0.17	0.26021	0.243335			0.0288799	chr8:48694815-48694723	chr8:48695159-48691565	-
PSMD2	E17	CE	CGTGAGTGCCTCAAGTATCG	GCTCAGGCACGTAATTCACA	308(in)/94(ex)	0.31	0.200635	0.513652			0.00615717	chr3:184019582-184019859	chr3:184019325-184020320	+
RRN3	E4	CE	TTGAAGAACCAGCTGTTAGATCC	AGCAATCATGCTGAGACACG	237(in)/147(ex)		0.272346	0.119004			-0.0353868	chr16:15180222-15180311	chr16:15185172-15180115	-
SACM1L	E5	CE	TCCTCCTTCAGCTGTCACAA	ATAGCCGCTGCAAAGTATGG	296(in)/168(ex)	0.58		0.487501			0.0123543	chr3:45748271-45748399	chr3:45746626-45751135	+
SFXN4	E4	CE	TCGACGATTTCTTCAATGGAC	TCACGGACTTGATCCCTTTC	284(in)/257(ex)		0.25713	Only 1 band				chr10:120920593-120920567	chr10:120921926-120920427	-
SHARPIN	E7	CE	GGGACCCTGCTTTCCTCTAC	GCCTCTGGGTGCTACACATC	252(in)/127(ex)		0.133	0.120729	0.205	0.159379	0.127546	chr8:145154108-145153984	chr8:145154521-145153536	-
SMARCD1	E5	CE	GGCTTTTGAAAGGAAACTGG	TGGCCCATACAGGTCTTTGT	301(in)/178(ex)		0.146018	0.05527		0.144743	0.0265902	chr12:50481146-50481268	chr12:50480539-50482420	+
SRSF2	E3	CE	GTGTCCAAGAGGGAATCCAA	GTGGTCCTTTTTCCCCAAGT	243(in)/139(ex)	-0.28		-0.154663			-0.030317	chr17:74731957-74731854	chr17:74732546-74731143	-
TATDN2	E7	CE	CACGGCAGTGCTGACATACT	TGAGGGAGAGTGGCTGATCT	303(in)/206(ex)	-0.265	-0.301122	-0.091355			-0.0223693	chr3:10320348-10320444	chr3:10319963-10320718	+
TXNL4A	E2	CE	CCTACGTGCATGAAGATGGA	TGTTGAAGTCAGGCACTTCTG	255(in)/96(ex)	-0.335	-0.213891	-0.0849152			-0.0667668	chr18:77746750-77746602	chr18:77748593-77737331	-
ACSL4	E11	CON	CCCACACTTATGGCTGCTGT	TGAATCGGTGTGTCTGAGGA	259(in)/119(ex)		0.306898	0.373298			-0.0192096	chrX:108912263-108912402	chrX:108917631-108911502	-
BCAR1	E5E6	CON	GATGGGGCATGACATCTACC	CGATGGAGGAACGTCGTAG	375(in)/97(ex)		0.349115	0.279258			0.0212275	chr16:75271243-75270780	chr16:75276988-75278787	-
DDX27	E8	CON	ATTGGGGAAGGACATCTGTG	CGAAGAGCTGCTTCCTGAGA	252(in)/78(ex)		0.283135	0.58134			0.0742484	chr20:47845252-47845425	chr20:47842967-47846886	+
GLRX3	E3	CON	CAGTGTGCACAGATGAACGA	GCATGTGCACCATCTAATCG	182(in)/107(ex)		0.431785	0.422782			-0.0175793	chr10:131958259-131958333	chr10:131943475-131959261	+
HERC4	E25	CON	CAAGCAATGGTCATTGGAAA	ACTCCTCACCACCTCCTGTG	241(in)/138(ex)		0.408483	0.498529			-0.0440499	chr10:69684842-69684944	chr10:69692354-69682896	-
KPNA1	E11	CON	AGTGGTTTCTCCTGCTTTGC	GCTGATCCTCCAGAAGTTGC	306(in)/180(ex)	0.36	0.530347	0.367729			-0.00721957	chr3:122156142-122156017	chr3:122160963-122152508	-
MCTS1	E3	CON	AAAATGTGTCCAACTGCATCC	GGTGTGGCAGGATAAAAGGA	258(in)/170(ex)		0.12663	0.334182			0.0360891	chrX:119739934-119740031	chrX:119739262-119742213	+
NLE1	E12	CON	CACTGAAGGTGTGGGATGTG	AAACCCCATTCCGGTCTATC	317(in)/241(ex)	0.195	0.3274	0.531202			0.0361614	chr17:33460260-33460190	chr17:33460517-33458369	-
SDHA	E2E3	CON	AGTCTGCGCAGGGACTGG	CCAGAGCAGCATTGATTCCT	379(in)/130(ex)		0.230295	0.535059			-0.0166248	chr5:223597-224636	chr5:218401-225599	+
SMARCC1	E27	CON	GCATGATGCCTCATCAACAG	CTGCATCTTCCAGGCTAAGG	367(in)/190(ex)		0.284685	0.426072			-0.038763	chr3:47632151-47632327	chr3:47651556-47629796	-
TPCN1	E16	CON	TTTGATGAGCTTCCCAGGAC	GTCTCCACGAGGATCCAGAC	128(in)/83(ex)		0.6	0.504717			-0.0293913	chr12:113717955-113718000	chr12:113716576-113722442	+
RAB4A	E5	A3SS	GGGGCTCTCCTCGTCTATG	CCAGGTCCTTCTTGTTTCCA	130(in)/92(ex)	0.26	0.298	0.172507			0.14094	chr1:229433229-229433267	chr1:229431595-229433383	+
RPL22L1	E3	A3SS	AGACAGGAAGCCCAAGAGGT	TCCCGAGATTTCCAGTTTTG	192(in)/143(ex)	-0.295	-0.297	-0.220441			-0.0516852	chr3:170585990-170585923	chr3:170585802-170586087	-
CCNT2	E7	A5SS	GGATTTGGCACAGACATCCT	TTGGTTTGTACTGAAGACAGAAGG	396(in)/77(ex)	-0.3	-0.42	-0.230061				chr2:135704035-135703716	chr2:135703671-135705469	+
DRAM2	E6	A5SS	GGAGCTGTGCTTACCTTTGG	GGGGTTCCAATGGAGTTTCT	222(in)/206(ex)	0.45	0.206	0.174513				chr1:111663154-111663138	chr1:111663315-111662581	-
SMARCB1	E4	A5SS	CAGAAGGCCAAGAGGAACAG	AGATGCGTTCTCATGGATCA	177(in)/66(ex)	0.22	0.53	0.554551			-0.0102134	chr22:24143268-24143157	chr22:24143131-24145844	-
SPATA5L1	E5	A5SS	CTCAGCCAGCAAGACAGGAT	TTCCAGGTCGTAACAAAGCA	239(in)/209(ex)	-0.405	-0.35	-0.21816	-0.24		-0.00755193	chr15:45708007-45707977	chr15:45707785-45709597	+
GAS5	I8	IR	ATGGAGAGTCGGCTTGACTA	CATGCTTGCTTGTTGTGGTC	303(in)/135(ex)	0.24		0.0283532				chr1:173833813-173833644	chr1:173833842-173833622	-
MCM3AP	I21	IR	CGCCGTTGAGAAGGAAGTAG	TCAGGGATCTCGGTAACAGTG	316(in)/93(ex)	-0.25		-0.127514			-0.0165831	chr21:47666542-47666318	chr21:47666800-47666221	-
SRSF2	I4	IR	TGGGGAAAAAGGACCACATA	CAATCGGGAGAAAACAGGAA	660(in)/162(ex)	0.475		0.41597			0.249329	chr17:74731143-74730644	chr17:74731240-74730205	-
TAF1C	I13	IR	CCCCCTACTCTTCATCTCGTC	CATGGTTCCACTTCAGCATC	789(in)/193(ex)	-0.395	0.14	-0.216137				chr16:84214649-84213950	chr16:84214792-84213776	-
GALE	E10	CON	GCAGCCTTAAGGAAGCTGAA	GTAACAGGCTGCCACATCAC	168(in)/90(ex)		0.0775595	0.0136412	0.275	0.188327	0.0837356	chr1:24123076-24122999	chr1:24123272-24122641	-
HIST1H2BJ	E2	CE	AAGGTTCTGAAGCAGGTCCA	TGGGGTTAGGGTTTCTCTCC	462(in)/324(ex)/ 304(in)/166(ex)			-0.0953683	-0.43		-0.0284238	chr6:27095180-27095043	chr6:27100579-27092714	-
LIMCH1	E7	CE	GAGGAATACCGCAAGAGCTG	CTTGCCATTTGTCGTCCTCT	223(in)/187(ex)			0.0243455	-0.29		-0.0491584	chr4:41640949-41640984	chr4:41621205-41646766	+
RBM15	E2	CE	GGGCAACAAAGACAAGGAAA	AGGCCCATGTAAACTCCACA	345(in)/234(ex)			-0.157008	0.46		-0.0285965	chr1:110888161-110888271	chr1:110880018-110889303	+
CHD2	E12	CE	AGCAACAGAAAGTGAAGGGC	CTGGAAAATCTGTTTGACCC	218(in)/115(ex)
