# Supplementary material for: Transcriptome-wide modulation of splicing by the exon junction complex
Source: Genome Biol. 2014 Dec 5;15(12):551. doi: 10.1186/s13059-014-0551-7 (PMC4268817; doi:10.1186/s13059-014-0551-7)
Supplement: Additional file 10: — List of alternative cassette splicing events identified by MISO and DiffSplice. [file 13059_2014_551_MOESM10_ESM.xls]

## Sheet: MISO103-Diff Union3.tsv
Additional file 10. Cassette exons identified by MISO and Diffsplice
Chr	Position.start	Position.end	Ensemble	Gene	4A3 DiffSplice	4A3 MISO	Y14 Diffsplice	Y14 MISO	MLN Diffsplice	MLN MISO	Type	AS.or.CON
chr17	41103911	41106893	ENSG00000266967	AARSD1	0.173628	.	0.196377	.	NA	.	CE	CE
chr17	41107989	41108421	ENSG00000266967	AARSD1	0.34266	.	NA	.	NA	.	CE	CON
chr17	67246762	67249714	ENSG00000154265	ABCA5	-0.409395	.	-0.108476	.	NA	.	CE	CE
chr2	204267457	204281631	ENSG00000138443	ABI2	0.135323	.	NA	.	NA	.	CE	CE
chr10	116232891	116247717	ENSG00000099204	ABLIM1	0.211217	.	0.142595	.	NA	.	CE	CE
chr17	35506898	35512605	ENSG00000132142	ACACA	NA	.	0.219262	.	NA	.	CE	CE
chr1	76190502	76198329	ENSG00000117054	ACADM	0.119069	.	NA	.	NA	.	CE	CE
chr10	27508786	27512267	ENSG00000107897	ACBD5	NA	.	0.120076	.	NA	.	CE	CE
chrX	23726061	23739998	ENSG00000123130	ACOT9	NA	.	0.10303	.	NA	.	CE	CE
chr2	271939	272192	ENSG00000143727	ACP1	NA	.	NA	.	NA	-0.14	CE A5SS	CE
chrX	108911486	108917631	ENSG00000068366	ACSL4	NA	.	-0.306898	.	NA	.	CE	CON
chr3	179287671	179291157	ENSG00000136518	ACTL6A	-0.283672	.	NA	.	-0.234044	.	CE	CON
chr3	179280761	179291157	ENSG00000136518	ACTL6A	0.250228	.	NA	.	NA	.	CE A5SS	CON
chr14	75520362	75530173	ENSG00000119640	ACYP1	NA	.	-0.109707	.	NA	.	CE	CE
chr15	58889840	58902496	ENSG00000137845	ADAM10	0.398462	.	NA	.	NA	.	CE	CE
chr1	155033308	155034721	ENSG00000143537	ADAM15	-0.104467	-0.105	NA	.	NA	.	CE IR	CE
chr8	38940240	38947566	ENSG00000168615	ADAM9	0.110658	.	0.108743	.	NA	.	CE	CE
chr8	38940240	38947655	ENSG00000168615	ADAM9	0.261582	.	NA	.	NA	.	CE A3SS	CE
chr10	111890244	111893084	ENSG00000148700	ADD3	0.108878	.	NA	.	NA	.	CE	CE
chr2	64800202	64812556	ENSG00000119844	AFTPH	NA	.	0.190335	.	NA	.	CE	CON
chr2	61408540	61411847	ENSG00000173209	AHSA2	NA	.	-0.132429	.	NA	.	CE	CE
chr11	8933218	8936373	ENSG00000166452	AKIP1	-0.15599	.	NA	.	NA	.	CE	CE
chr3	105269103	105271312	ENSG00000170017	ALCAM	NA	.	0.213495	.	NA	.	CE	CE
chr11	67786724	67788954	ENSG00000006534	ALDH3B1	-0.16329	.	NA	.	NA	.	CE	CE
chr11	43911378	43923066	ENSG00000166199	ALKBH3	0.201351	.	NA	.	NA	.	CE	CE
chr17	79849709	79852343	ENSG00000141552	ANAPC11	0.121086	.	NA	.	NA	.	CE A5SS	CE
chr12	110825697	110832906	ENSG00000196510	ANAPC7	NA	.	0.124855	.	NA	.	CE	CE
chr1	213173725	213178375	ENSG00000174606	ANGEL2	0.327661	.	NA	.	NA	.	CE	CE
chr12	133304749	133310971	ENSG00000176915	ANKLE2	0.188617	.	NA	.	NA	.	CE	CE
chr16	89371752	89383341	ENSG00000167522	ANKRD11	-0.1	-0.135	-0.26		NA		CE	CE
chr10	75158143	75173770	ENSG00000138279	ANXA7	-0.18732	.	-0.122756	.	NA	.	CE	CE
chr17	33984694	33998879	ENSG00000006125	AP2B1	-0.348837	.	NA	.	NA	.	CE	CE
chr3	183899835	183900545	ENSG00000161203	AP2M1	0.30285	.	NA	.	NA	.	CE	CON
chr9	32987729	32989757	ENSG00000137074	APTX	0.230403	.	0.236585	.	NA	.	CE A3SS	CE
chr9	33441415	33442883	ENSG00000165272	AQP3	NA	.	0.106857	.	NA	.	CE A5SS A3SS	CE
chr11	72399582	72404370	ENSG00000186635	ARAP1	0.239055	.	0.143049	.	0.238176	.	CE	CE
chr4	153784866	153793604	ENSG00000164144	ARFIP1	-0.140128	.	NA	.	NA	.	CE	CE
chr10	32120728	32128565	ENSG00000165322	ARHGAP12	NA	.	-0.133146	.	-0.279647	.	CE	CE
chr19	19166205	19168225	ENSG00000105676	ARMC6	0.239246	0.16	0.206829	.	NA	.	CE	CE
chrX	100871756	100872875	ENSG00000198960	ARMCX6	NA	.	0.114665	.	NA	.	CE	CE
chr17	4614039	4619268	ENSG00000141480	ARRB2	NA	.	0.189522	.	NA	.	CE	CE
chr8	131092217	131124340	ENSG00000153317	ASAP1	-0.14567	.	NA	.	NA	.	CE	CE
chr7	65551649	65552321	ENSG00000126522	ASL	0.133849	.	NA	.	NA	.	CE	CE
chr3	112269109	112277223	ENSG00000144848	ATG3	NA	.	0.120783	.	NA	.	CE	CE
chr6	106740981	106763976	ENSG00000057663	ATG5	-0.191703	.	NA	.	NA	.	CE	CE
chr2	38546161	38604285	ENSG00000119787	ATL2	0.454176	0.26	NA	.	NA	.	CE	CE
chr19	19767958	19770410	ENSG00000105726	ATP13A1	0.287718	.	NA	.	NA	.	CE	CON
chr3	194126845	194134488	ENSG00000133657	ATP13A3	-0.116773	.	-0.106016	.	NA	.	CE	CE
chr12	89993076	89996820	ENSG00000070961	ATP2B1	NA	.	0.141629	.	NA	.	CE	CE
chr12	57036364	57037187	ENSG00000110955	ATP5B	NA	-0.22	NA	-0.215	NA	NA	CE	CE
chr12	57036364	57037187	ENSG00000110955	ATP5B	NA	0.205	NA	0.15	NA	NA	CE	CE
chr17	40622236	40632685	ENSG00000033627	ATP6V0A1	0.576108	.	NA	.	NA	.	CE	CE
chr12	111890644	111893833	ENSG00000204842	ATXN2	-0.104495	.	-0.188387	.	NA	.	CE	CE
chr16	28847443	28848072	ENSG00000168488	ATXN2L	NA	.	0.114066	.	NA	.	CE A5SS A3SS	CE
chr17	8110206	8110636	ENSG00000178999	AURKB	0.180354	.	NA	.	NA	.	A5SS A3SS IR	CE
chr8	103855975	103870241	ENSG00000155096	AZIN1	-0.105466	.	NA	.	NA	.	CE	CE
chr6	57037608	57046830	ENSG00000112208	BAG2	-0.107558	-0.11	NA	.	NA	.	CE	CE
chr6	31611971	31612302	ENSG00000204463	BAG6	-0.101673	.	-0.142903	.	NA	.	CE	CE
chr16	75269884	75276368	ENSG00000050820	BCAR1	0.411098	.	0.448762	.	NA	.	CE	CON
chr1	115118372	115123920	ENSG00000116752	BCAS2	0.126387	.	NA	.	NA	.	CE	CE
chr19	50170056	50172108	ENSG00000126453	BCL2L12	0.13342	.	NA	.	NA	.	CE	CE
chr19	50172372	50176955	ENSG00000126453	BCL2L12	NA	.	0.106388	.	NA	.	CE	CE
chr2	127808488	127816587	ENSG00000136717	BIN1	0.110064	.	0.137535	.	NA	.	CE	CE
chr2	127808819	127816587	ENSG00000136717	BIN1	-0.167977	.	NA	.	NA	.	CE	CE
chr15	59956319	59961091	ENSG00000140299	BNIP2	NA	.	-0.117343	.	NA	.	CE	CE
chr5	173036437	173040134	ENSG00000145919	BOD1	-0.134688	.	-0.108751	.	NA	.	CE	CE
chr1	220242774	220247309	ENSG00000162813	BPNT1	0.108556	.	NA	.	NA	.	CE	CE
chr15	40502411	40505533	ENSG00000156970	BUB1B	0.265753	.	NA	.	NA	.	CE	CON
chr10	124917396	124922128	ENSG00000154473	BUB3	0.231479	.	NA	.	NA	.	CE	CE
chr7	16722470	16729422	ENSG00000136261	BZW2	0.136248	.	NA	.	NA	.	CE	CE
chr11	46958402	47073939	ENSG00000149179	C11orf49	NA	.	NA	.	0.251891	.	CE	CE
chr11	82639980	82642774	ENSG00000165490	C11orf82	0.156898	.	NA	.	NA	.	CE	CE
chr12	88429515	88436602	ENSG00000133641	C12orf29	0.186596	.	NA	.	0.269859	0.27	CE	CE
chr15	75197572	75198928	ENSG00000178761	C15orf17	NA	.	NA	.	0.232745	.	CE	CE
chr16	684797	686094	ENSG00000130731	C16orf13	NA	.	0.125126	.	NA	.	CE IR	CE
chr16	1399609	1400059	ENSG00000007520	C16orf42	0.127327	.	0.111803	.	NA	.	CE	CE
chr16	46836982	46858298	ENSG00000155330	C16orf87	-0.168503	.	-0.136573	.	NA	.	CE	CE
chr19	16758072	16764846	ENSG00000268790	C19orf42	-0.111784	-0.14	NA	.	NA	.	CE	CE
chr1	85724405	85725041	ENSG00000162642	C1orf52	-0.181563	.	-0.142638	.	NA	-0.17	CE	CE
chr20	13789548	13797109	ENSG00000101247	C20orf7	-0.346428	.	-0.271377	.	-0.362281	.	CE	CE
chr22	20040107	20043466	ENSG00000183597	C22orf25	0.169606	.	NA	.	NA	.	CE	CE
chr4	164435310	164438586	ENSG00000198498	C4orf43	0.302666	0.155	0.323262	0.145	NA	.	CE	CE
chr5	31536000	31538591	ENSG00000082213	C5orf22	NA	0.245	NA	NA	NA	NA	A3SS	CE
chr5	64948372	64954195	ENSG00000113597	C5orf44	0.105359	.	NA	.	NA	.	CE	CE
chr8	86129731	86132535	ENSG00000176731	C8orf59	-0.139822	.	NA	.	NA	.	CE	CE
chr9	99404168	99413672	ENSG00000158122	C9orf21	-0.144604	.	NA	.	NA	.	CE	CE
chr9	97843062	97848964	ENSG00000148120	C9orf3	NA	.	-0.114289	.	NA	.	CE	CE
chr9	115449913	115456411	ENSG00000148153	C9orf80	NA	.	-0.100765	.	NA	.	CE	CE
chrX	15706981	15720905	ENSG00000186312	CA5BP1	0.188165	.	NA	.	NA	.	CE	CE
chr7	134618141	134625843	ENSG00000122786	CALD1	-0.129492	.	-0.151945	.	NA	.	CE A5SS	CE
chr7	116502704	116533085	ENSG00000198898	CAPZA2	0.170171	.	NA	.	NA	.	CE	CE
chr11	3063486	3078573	ENSG00000110619	CARS	-0.119194	.	NA	.	NA	.	CE	CE
chr1	15821947	15844605	ENSG00000132906	CASP9	-0.139513	.	NA	.	NA	.	CE	CE
chr16	67070658	67116116	ENSG00000067955	CBFB	NA	.	0.293811	.	NA	.	CE	CE
chr10	70496805	70502185	ENSG00000060339	CCAR1	-0.113625	.	NA	.	NA	.	CE A3SS	CE
chr8	27605796	27610029	ENSG00000147419	CCDC25	0.104842	.	NA	.	NA	.	CE	CE
chr8	27610104	27619936	ENSG00000147419	CCDC25	0.153517	.	NA	.	NA	.	CE	CE
chr3	122090577	122102021	ENSG00000160124	CCDC58	-0.2125	.	NA	.	NA	.	A3SS A5SS	AS
chr21	30435851	30439336	ENSG00000156261	CCT8	0.284188	.	NA	.	NA	.	CE A3SS	CON
chr3	107766139	107770786	ENSG00000196776	CD47	0.123726	.	0.123122	.	NA	.	CE	CE
chr3	107766139	107776324	ENSG00000196776	CD47	NA	.	0.117389	.	NA	.	CE	CE
chr19	14501891	14508470	ENSG00000123146	CD97	-0.10405	.	NA	.	NA	.	CE	CE
chr5	137664218	137666676	ENSG00000158402	CDC25C	NA	.	0.179285	.	NA	.	CE	CE
chr14	103418940	103420939	ENSG00000198752	CDC42BPB	NA	.	0.19778	.	NA	.	CE	CE
chr12	6958362	6958729	ENSG00000111665	CDCA3	0.119504	.	NA	.	NA	.	CE	CE
chr16	89759734	89760581	ENSG00000185324	CDK10	0.280641	.	NA	.	NA	.	CE IR	CE
chr14	54863795	54868242	ENSG00000100526	CDKN3	-0.126547	.	NA	.	NA	.	CE	CE
chr3	133305566	133307197	ENSG00000091527	CDV3	0.162529	.	NA	.	NA	.	A3SS	AS
chr1	214820743	214826171	ENSG00000117724	CENPF	0.243004	.	NA	.	NA	.	CE	CON
chr5	68498396	68504023	ENSG00000153044	CENPH	0.366726	0.3	0.170412	.	NA	.	CE	CE
chr16	81053881	81058320	ENSG00000166451	CENPN	NA	.	0.11313	.	NA	.	CE ALE	CE
chr15	49037189	49044546	ENSG00000103995	CEP152	0.141945	.	NA	.	NA	.	CE	CE
chr9	80880459	80881358	ENSG00000148019	CEP78	NA	.	0.11963	.	NA	.	CE	CE
chr11	904859	910775	ENSG00000177830	CHID1	NA	.	0.132227	.	NA	.	CE	CE
chr8	23112945	23115589	ENSG00000147457	CHMP7	-0.103907	.	-0.1309	.	NA	.	CE A3SS	CE
chr11	89939440	89943704	ENSG00000110172	CHORDC1	NA	.	-0.102964	.	NA	.	CE	CE
chr14	65390844	65398856	ENSG00000258289	CHURC1	NA	.	-0.151238	.	NA	.	CE	CE
chr2	96932227	96933574	ENSG00000144021	CIAO1	0.286186	.	NA	.	NA	.	CE	CE
chr2	96934396	96936856	ENSG00000144021	CIAO1	0.337008	.	0.313491	.	NA	.	CE IR	CON
chr16	57473207	57481254	ENSG00000005194	CIAPIN1	0.267525	.	0.20212	.	NA	.	CE A3SS	CON
chr13	53030742	53035193	ENSG00000136108	CKAP2	0.134043	.	NA	.	NA	.	CE	CE
chr19	45555355	45556369	ENSG00000104859	CLASRP	-0.22925	.	-0.135423	.	NA	.	CE A3SS A5SS	CE
chr2	201721708	201722696	ENSG00000013441	CLK1	0.13537	.	0.106996	.	NA	.	CE	CON
chr19	45489833	45491403	ENSG00000104853	CLPTM1	0.296169	.	NA	.	NA	.	CE A5SS A3SS	CE
chr1	9811720	9833330	ENSG00000171603	CLSTN1	-0.314654	.	-0.277096	.	NA	.	CE	CE
chr1	9815367	9833330	ENSG00000171603	CLSTN1	-0.179958	.	-0.306655	.	NA	.	CE	CE
chr22	19171124	19175493	ENSG00000070371	CLTCL1	NA	.	0.134563	.	NA	.	CE	CE
chr12	22213860	22215215	ENSG00000111726	CMAS	0.186818	.	0.123549	.	NA	.	CE	CE
chr1	224553693	224563497	ENSG00000143771	CNIH4	0.108371	.	NA	.	NA	.	CE	CE
chr12	70713144	70729218	ENSG00000111596	CNOT2	0.129295	.	NA	.	NA	.	CE	CE
chr7	135047938	135078670	ENSG00000080802	CNOT4	0.239317	.	0.249066	.	NA	.	CE	CE
chr5	154244945	154250221	ENSG00000155508	CNOT8	NA	.	NA	-0.135	NA	NA	CE	CE
chr9	123932094	123935521	ENSG00000119397	CNTRL	NA	.	-0.145848	.	NA	.	CE	CE
chr7	51111389	51152863	ENSG00000106078	COBL	NA	.	-0.154298	.	NA	.	CE	CE
chr3	48604392	48605143	ENSG00000114270	COL7A1	-0.1833	.	NA	.	NA	.	CE A3SS	CE
chr16	89657466	89661775	ENSG00000178773	CPNE7	-0.231986	.	NA	.	NA	.	CE	CE
chr1	1247736	1248258	ENSG00000127054	CPSF3L	-0.105136	.	NA	.	NA	.	CE A5SS A3SS	CE
chr7	99050063	99051667	ENSG00000160917	CPSF4	0.122914	.	NA	.	NA	.	A3SS	AS
chr2	36583766	36668401	ENSG00000150938	CRIM1	0.197259	.	NA	.	NA	.	CE	CE
chr2	36749456	36771519	ENSG00000150938	CRIM1	0.11509	.	NA	.	NA	.	CE	CE
chr1	75172678	75175782	ENSG00000116791	CRYZ	NA	.	0.147868	.	NA	.	CE	CE
chr12	53554628	53555057	ENSG00000139631	CSAD	-0.106073	.	NA	.	NA	.	CE	CE
chr12	53564286	53565666	ENSG00000139631	CSAD	NA	.	-0.130604	.	NA	.	CE	CE
chr17	80202707	80206751	ENSG00000141551	CSNK1D	NA	.	-0.143792	.	NA	.	CE	CE
chr17	80203915	80206751	ENSG00000141551	CSNK1D	NA	.	-0.117995	.	NA	.	CE	CON
chr22	38692692	38694791	ENSG00000213923	CSNK1E	-0.114029	.	NA	.	NA	.	ALS	AS
chr14	39788495	39796068	ENSG00000150527	CTAGE5	NA	.	-0.118233	.	NA	.	CE	CE
chr10	126727724	126848888	ENSG00000175029	CTBP2	NA	.	-0.130478	.	NA	.	CE	CE
chr1	85031695	85036265	ENSG00000117151	CTBS	NA	.	0.103933	.	NA	.	CE	CE
chr10	101507147	101514286	ENSG00000119929	CUTC	NA	.	0.193939	.	NA	.	CE	CE
chr2	172379248	172409856	ENSG00000071967	CYBRD1	NA	.	-0.147512	.	NA	.	CE	CE
chr17	42808383	42811458	ENSG00000161692	DBF4B	0.219025	.	NA	.	NA	.	CE	CE
chr1	167974031	168007609	ENSG00000143164	DCAF6	NA	.	0.10237	.	NA	.	CE	CE
chr2	74593502	74593910	ENSG00000204843	DCTN1	0.153712	.	0.148944	.	NA	.	CE	CE
chr11	102937296	102959956	ENSG00000137692	DCUN1D5	NA	.	0.297472	.	NA	.	CE	CE
chr11	47256223	47256821	ENSG00000134574	DDB2	0.268844	.	0.169847	.	NA	.	CE	CE
chr12	31226903	31231397	ENSG00000013573	DDX11	0.149781	.	NA	.	NA	.	A3SS A5SS	AS
chr2	118583958	118586997	ENSG00000088205	DDX18	0.306845	.	0.260883	.	NA	.	CE A3SS	CON
chr20	47843072	47846736	ENSG00000124228	DDX27	0.377069	.	NA	.	0.266343	.	CE	CON
chr9	135525685	135527835	ENSG00000125485	DDX31	0.491154	.	NA	.	NA	.	CE	CON
chr19	14520259	14520554	ENSG00000123136	DDX39A	0.142594	.	NA	.	NA	.	CE IR	CE
chr17	61875459	61877828	ENSG00000198231	DDX42	0.277953	.	NA	.	0.305078	.	CE	CE
chr7	44610476	44612173	ENSG00000136271	DDX56	0.368686	.	0.23331	.	NA	.	CE	CON
chr1	68947295	68949633	ENSG00000024526	DEPDC1	0.151503	.	NA	.	NA	.	CE	CE
chr1	68955291	68962635	ENSG00000024526	DEPDC1	NA	.	0.197126	.	NA	.	CE	CE
chr22	20302999	20307162	ENSG00000128185	DGCR6L	0.101595	.	0.175624	.	NA	.	CE	CE
chr2	74154179	74173846	ENSG00000114956	DGUOK	-0.1072	.	-0.124745	.	NA	.	CE	CE
chr2	74177859	74185273	ENSG00000114956	DGUOK	0.118395	.	NA	.	NA	.	CE	CE
chr5	79929811	79945208	ENSG00000228716	DHFR	0.103108	.	NA	.	NA	.	CE	CE
chr1	12632881	12640551	ENSG00000162496	DHRS3	-0.102913	.	NA	.	NA	.	CE	CE
chr5	61686809	61688753	ENSG00000086189	DIMT1	0.194695	.	0.146792	.	NA	.	CE	CON
chrX	153994675	153995531	ENSG00000130826	DKC1	-0.107868	.	NA	.	NA	.	CE	CE
chrX	153993805	153994540	ENSG00000130826	DKC1	0.255747	.	NA	.	0.252851	.	CE A3SS	CON
chrX	153993241	153994540	ENSG00000130826	DKC1	0.241328	.	NA	.	NA	.	CE A5SS	CON
chr19	35988440	35989618	ENSG00000161249	DMKN	0.193061	.	NA	.	NA	.	CE A5SS	CE
chr7	86781871	86792811	ENSG00000135164	DMTF1	NA	.	-0.181492	.	NA	.	CE	CE
chr1	6698424	6704618	ENSG00000007923	DNAJC11	-0.108143	.	NA	.	NA	.	CE	CE
chr3	180703784	180705811	ENSG00000205981	DNAJC19	-0.156292	.	NA	.	NA	.	CE	CE
chr20	62562375	62562818	ENSG00000101152	DNAJC5	-0.169921	.	-0.204738	.	NA	.	CE	CE
chr1	28534924	28537082	ENSG00000126698	DNAJC8	0.137726	.	0.135699	.	NA	0.11	CE	CON
chr1	28531817	28559432	ENSG00000126698	DNAJC8	-0.129845	.	NA	.	NA	.	CE	CE
chr1	28555534	28559432	ENSG00000126698	DNAJC8	0.06		NA		NA	-0.115	CE	CE
chr12	32890095	32892998	ENSG00000087470	DNM1L	0.113938	.	NA	.	NA	.	CE	CE
chr19	10916643	10922940	ENSG00000079805	DNM2	0.143638	.	NA	.	NA	.	CE	CE
chr8	25266456	25268710	ENSG00000147459	DOCK5	NA	.	0.156017	.	NA	.	CE	CON
chr21	34954361	34956896	ENSG00000159147	DONSON	0.177247	.	NA	.	NA	.	CE	CE
chr21	34954552	34956896	ENSG00000159147	DONSON	0.103391	.	NA	.	NA	.	CE	CE
chr9	140006682	140007405	ENSG00000176978	DPP7	0.31895	.	0.153918	.	0.248893	.	CE IR	CON
chr16	68057254	68071909	ENSG00000167264	DUS2L	NA	.	NA	.	0.27876	.	CE	CE
chr3	172473164	172474773	ENSG00000114346	ECT2	0.170507	.	NA	.	NA	.	CE	CE
chr2	56149582	56150846	ENSG00000115380	EFEMP1	0.146531	.	NA	.	NA	.	CE	CE
chr19	41313179	41313714	ENSG00000171570	EGLN2	0.295422	.	0.291512	.	NA	.	CE	CE
chr2	63206470	63217851	ENSG00000115504	EHBP1	NA	.	-0.157466	.	NA	.	CE	CE
chr9	140638542	140648623	ENSG00000181090	EHMT1	0.138442	.	NA	.	NA	.	CE	CE
chr6	31856524	31857005	ENSG00000204371	EHMT2	0.105691	.	0.123749	.	NA	.	CE	CE
chr11	125439469	125442354	ENSG00000149547	EI24	-0.166405	.	-0.172473	.	NA	.	CE	CE
chr1	206772446	206773617	ENSG00000143486	EIF2D	0.193891	.	0.265314	0.16	NA	.	CE	CE
chrX	24089844	24094839	ENSG00000130741	EIF2S3	NA	0.105	NA	NA	NA	NA	CE	CE
chrX	24089675	24096089	ENSG00000130741	EIF2S3	NA	0.105	NA	.	NA	.	CE	CE
chr7	2404164	2406160	ENSG00000106263	EIF3B	0.341332	.	0.287162	.	NA	.	CE	CON
chr8	109215732	109240496	ENSG00000104408	EIF3E	0.128299	.	0.113979	.	NA	.	CE	CON
chr3	186505671	186506914	ENSG00000156976	EIF4A2	NA	-0.12	NA	-0.175	NA	-0.12	CE	CE
chr3	186502485	186503672	ENSG00000156976	EIF4A2	NA	-0.135	-0.79	-0.13	NA	NA	CE IR	CE
chr12	53416411	53421799	ENSG00000063046	EIF4B	NA	0.135	NA	NA	NA	NA	CE	CE
chr12	53416411	53427590	ENSG00000063046	EIF4B	NA	0.2	NA	0.155	NA	0.12	CE	CE
chr2	100011048	100015211	ENSG00000158417	EIF5B	0.251221	.	NA	.	NA	.	CE	CON
chr17	12913988	12916524	ENSG00000006744	ELAC2	NA	.	-0.108122	.	NA	.	CE	CE
chr17	48453554	48456135	ENSG00000154920	EME1	NA	.	-0.138471	.	NA	.	CE	CE
chr12	7084310	7084858	ENSG00000126749	EMG1	0.246206	.	0.165791	.	NA	.	CE	CE
chr19	46119147	46120023	ENSG00000125746	EML2	0.111093	.	NA	.	NA	.	CE	CE
chr1	225702602	225706900	ENSG00000154380	ENAH	0.107286	.	NA	.	NA	.	CE	CE
chr18	694334	706470	ENSG00000132199	ENOSF1	-0.10472	.	NA	.	NA	.	CE	CE
chr6	131191266	131206236	ENSG00000079819	EPB41L2	0.147347	.	NA	.	NA	.	CE	CE
chr5	65350779	65372144	ENSG00000112851	ERBB2IP	0.108704	.	0.101593	.	NA	.	CE	CE
chr2	128018922	128030441	ENSG00000163161	ERCC3	0.437803	.	NA	.	NA	.	CE	CON
chr8	27649569	27657058	ENSG00000171320	ESCO2	-0.119438	.	NA	.	NA	.	CE	CE
chr13	47345631	47355631	ENSG00000139684	ESD	0.260638	.	NA	.	NA	.	CE	CE
chr7	158542414	158552177	ENSG00000117868	ESYT2	0.191125	0.22	NA	.	NA	.	CE	CE
chr7	158528273	158531714	ENSG00000117868	ESYT2	-0.375867	.	NA	.	NA	.	CE A3SS	CE
chr1	242012329	242013711	ENSG00000174371	EXO1	-0.14246	.	-0.138394	.	NA	.	CE	CE
chr17	74085401	74090495	ENSG00000182473	EXOC7	0.17858	.	NA	.	NA	.	CE	CE
chr13	37574959	37576625	ENSG00000120699	EXOSC8	0.120086	.	0.131511	.	NA	.	CE	CE
chr9	96278551	96289437	ENSG00000048828	FAM120A	NA	.	-0.110427	.	NA	.	CE	CE
chr5	137281686	137284644	ENSG00000031003	FAM13B	0.205443	.	0.215204	.	0.346415	.	CE	CE
chr1	155223523	155224444	ENSG00000160767	FAM189B	NA	.	0.113443	.	NA	.	CE	CE
chr5	176958522	176959444	ENSG00000146067	FAM193B	-0.105772	.	NA	.	NA	.	CE	CE
chr13	37596217	37598172	ENSG00000102710	FAM48A	0.147786	.	NA	.	NA	.	A3SS/ALS	CE
chr13	37622073	37625625	ENSG00000102710	FAM48A	0.256994	.	0.243366	.	0.202505	.	CE	CE
chr8	130874580	130915558	ENSG00000153310	FAM49B	NA	.	0.114124	.	NA	.	CE	CE
chr8	130883742	130915558	ENSG00000153310	FAM49B	0.113486	.	NA	.	NA	.	CE	CE
chr17	6352727	6353682	ENSG00000129195	FAM64A	0.154421	.	NA	.	NA	.	CE	CE
chr11	95512121	95512771	ENSG00000077458	FAM76B	-0.134302	.	-0.110033	.	NA	.	CE	CE
chr15	64367736	64380886	ENSG00000166797	FAM98A	-0.102768	.	-0.100755	.	NA	.	CE	CE
chr3	10130634	10133865	ENSG00000144554	FANCD2	NA	.	-0.118919	.	NA	.	CE	CE
chr15	89848929	89850707	ENSG00000140525	FANCI	NA	.	0.104011	.	NA	.	CE	CE
chr15	89850760	89856135	ENSG00000140525	FANCI	NA	.	0.264665	.	NA	.	CE	CON
chr2	223507724	223513459	ENSG00000116120	FARSB	-0.125494	.	NA	.	NA	.	CE	CE
chr2	170393850	170396561	ENSG00000138399	FASTKD1	NA	.	-0.13107	.	NA	.	CE	CE
chr2	170419860	170428163	ENSG00000138399	FASTKD1	-0.16312	.	NA	.	NA	.	CE	CE
chr5	41934410	41941294	ENSG00000151876	FBXO4	NA	.	0.120452	.	NA	.	CE	CE
chr6	167424381	167435897	ENSG00000213066	FGFR1OP	NA	.	0.119035	.	NA	.	CE	CE
chr4	54294350	54308820	ENSG00000145216	FIP1L1	0.149605	.	NA	.	NA	.	CE	CE
chr2	179334512	179343006	ENSG00000079150	FKBP7	-0.200431	.	NA	.	NA	.	CE	CE
chr1	154961325	154962635	ENSG00000160688	FLAD1	-0.117183	.	NA	.	NA	.	CE	CE
chr1	154962733	154965189	ENSG00000160688	FLAD1	0.124427	.	NA	.	NA	.	CE	CE
chr8	104337726	104341883	ENSG00000164930	FZD6	NA	.	0.133641	.	NA	.	CE	CE
chr8	104312512	104337282	ENSG00000164930	FZD6	NA	.	-0.189825	.	NA	.	CE A3SS	CE
chr1	24122755	24123187	ENSG00000117308	GALE	0.100768	.	NA	.	NA	.	CE	CE
chr1	24123432	24124185	ENSG00000117308	GALE	0.352718	.	0.369725	.	NA	.	CE	CON
chr1	24125220	24125856	ENSG00000117308	GALE	NA	.	0.139144	.	NA	.	CE	CE
chr21	34900641	34903065	ENSG00000159131	GART	0.418946	.	NA	.	NA	.	CE	CON
chr5	74021951	74028847	ENSG00000164347	GFM2	0.10044	.	NA	.	NA	.	CE	CE
chr22	38019640	38025469	ENSG00000100083	GGA1	0.191501	.	0.14199	.	NA	.	CE	CE
chrX	30742298	30746849	ENSG00000198814	GK	NA	.	0.157519	.	NA	.	CE	CE
chr10	131943583	131959060	ENSG00000108010	GLRX3	0.431785	.	0.413801	.	0.231607	.	CE	CON
chr12	104413454	104443673	ENSG00000120820	GLT8D2	0.101808	.	0.147631	.	NA	.	CE	CE
chr16	4871454	4872876	ENSG00000140632	GLYR1	0.128007	.	NA	.	NA	.	CE	CE
chr14	24702804	24704943	ENSG00000100938	GMPR2	-0.162649	-0.195	-0.226466	-0.28	NA	.	CE	CE
chr3	155588686	155621652	ENSG00000163655	GMPS	NA	.	-0.108051	.	NA	.	CE	CE
chr9	131028604	131029737	ENSG00000167110	GOLGA2	0.137231	.	NA	.	NA	.	CE	CE
chr9	131030803	131036129	ENSG00000167110	GOLGA2	0.123398	.	NA	.	NA	.	CE	CE
chr3	37376657	37379157	ENSG00000144674	GOLGA4	0.120458	.	NA	.	NA	.	CE	CE
chr3	37396678	37407571	ENSG00000144674	GOLGA4	0.110173	.	0.148069	.	NA	.	CE	CE
chr15	34699936	34875717	ENSG00000175265	GOLGA8A	NA	.	-0.12911	.	NA	.	CE	CE
chr2	171807968	171818173	ENSG00000115806	GORASP2	0.202768	.	0.147108	.	NA	.	CE	CE
chr20	5564968	5573973	ENSG00000125772	GPCPD1	NA	.	NA	.	0.259388	.	CE	CE
chr11	64055418	64055812	ENSG00000173264	GPR137	NA	.	-0.16511	.	NA	.	CE	CE
chr17	7216610	7217225	ENSG00000132522	GPS2	0.292217	.	0.277402	.	NA	.	CE IR	CON
chr19	35502458	35504445	ENSG00000089351	GRAMD1A	0.178481	.	0.159418	.	NA	.	CE	CE
chr19	35512768	35514140	ENSG00000089351	GRAMD1A	NA	.	0.223642	.	NA	.	CE	CON
chr5	68862880	68863980	ENSG00000183474	GTF2H2C	0.281004	.	NA	.	NA	.	CE	CE
chr5	68862880	68868272	ENSG00000183474	GTF2H2C	0.223401	.	0.106257	.	NA	.	CE	CE
chr10	1043248	1046617	ENSG00000107937	GTPBP4	0.255211	.	NA	.	NA	.	CE	CON
chr7	65432894	65439282	ENSG00000169919	GUSB	0.146825	.	NA	.	NA	.	CE	CE
chr16	1867272	1869898	ENSG00000063854	HAGH	0.104886	.	0.128699	.	NA	.	CE	CE
chr16	778895	779288	ENSG00000063854	HAGHL	0.283774	.	NA	.	NA	.	CE IR	CE
chr15	42841163	42851537	ENSG00000137814	HAUS2	NA	.	0.107344	.	NA	.	CE	CE
chr14	23424385	23426133	ENSG00000092036	HAUS4	-0.19527	.	NA	.	NA	.	A5SS	AS
chrX	152719966	152721000	ENSG00000213397	HAUS7	NA	.	0.109225	.	NA	.	CE	CE
chr16	3073362	3073848	ENSG00000103145	HCFC1R1	-0.120588	.	NA	.	NA	.	CE IR	CE
chr22	50685395	50686319	ENSG00000100429	HDAC10	0.101397	.	NA	.	NA	.	CE	CE
chr6	125614055	125621684	ENSG00000111906	HDDC2	NA	.	-0.108667	.	NA	.	CE	CE
chr15	20668254	20688656	ENSG00000180229	HERC2P3	-0.138791	.	-0.238333	.	NA	.	CE	CE
chr10	69682884	69692354	ENSG00000148634	HERC4	-0.408483	.	NA	.	NA	.	CE	CON
chr22	35653550	35659071	ENSG00000100281	HMGB4	-0.265965	.	-0.252221	.	NA	.	CE	CE
chr5	162891808	162896647	ENSG00000072571	HMMR	NA	.	0.100651	.	NA	.	CE	CE
chr7	26230080	26232115	ENSG00000122566	HNRNPA2B1	NA	.	NA	.	NA	-0.11	IR/ALE	CE
chr5	179045324	179047893	ENSG00000169045	HNRNPH1	NA	0.12	NA	NA	NA	NA	CE	CE
chr1	23665101	23670704	ENSG00000125944	HNRNPR	NA	.	-0.136259	.	NA	.	CE	CE
chr11	62483079	62484461	ENSG00000214753	HNRNPUL2	NA	.	0.108899	.	NA	.	CE	CON
chr4	83346036	83347190	ENSG00000125944	HNRPDL	-0.191623	-0.31	-0.152431	-0.26	NA	-0.27	CE IR	CE
chr2	38804674	38809055	ENSG00000143889	HNRPLL	NA	.	-0.104268	.	NA	.	CE	CE
chrX	133594368	133620495	ENSG00000165704	HPRT1	0.424034	.	0.306937	.	NA	.	CE	CON
chr10	100189399	100190328	ENSG00000107521	HPS1	NA	.	0.103759	.	NA	.	CE	CE
chr11	532755	533453	ENSG00000174775	HRAS	-0.154522	-0.165	NA	.	NA	.	CE	CE
chrX	53458542	53458936	ENSG00000072506	HSD17B10	NA	0.115	NA	NA	NA	NA	CE A3SS	CE
chr16	67203004	67203534	ENSG00000102878	HSF4	0.134408	.	0.131437	.	NA	.	CE IR	CE
chr19	55776735	55777499	ENSG00000133265	HSPBP1	0.300881	.	NA	.	NA	.	CE A3SS	CE
chr2	74759052	74759947	ENSG00000115317	HTRA2	NA	.	0.135923	.	NA	.	CE	CE
chrX	53572122	53574634	ENSG00000086758	HUWE1	0.442481	.	0.402196	.	0.34912	.	CE	CON
chrX	53589205	53590707	ENSG00000086758	HUWE1	0.110296	.	NA	.	NA	.	CE	CON
chr11	118919598	118920268	ENSG00000149428	HYOU1	-0.119033	.	NA	.	NA	.	CE	CE
chr10	1089333	1094804	ENSG00000067064	IDI1	-0.123996	.	NA	.	NA	.	CE	CE
chr14	94567117	94568823	ENSG00000165948	IFI27L1	NA	.	-0.10748	.	NA	.	CE	CE
chr6	137519776	137524670	ENSG00000027697	IFNGR1	0.405991	.	NA	.	NA	.	CE	CON
chr3	9959759	9960184	ENSG00000163702	IL17RC	NA	.	-0.130378	.	NA	.	CE	CE
chr11	31455117	31531066	ENSG00000148950	IMMP1L	-0.17621	.	NA	.	NA	.	CE	CE
chr18	11999186	12009882	ENSG00000141401	IMPA2	-0.131482	.	NA	.	NA	.	CE	CE
chr14	105181193	105185132	ENSG00000203485	INF2	0.140422	.	NA	.	0.205022	.	CE	CE
chr7	120595678	120606680	ENSG00000071243	ING3	0.222088	.	NA	.	NA	.	CE	CE
chr16	30012361	30016542	ENSG00000169592	INO80E	0.135197	.	0.149853	.	NA	.	CE	CE
chr1	201828122	201837776	ENSG00000198700	IPO9	0.439513	.	0.329041	.	NA	.	CE	CE
chr3	121509062	121526191	ENSG00000173226	IQCB1	NA	.	0.136966	.	NA	.	CE	CE
chr3	121545027	121547708	ENSG00000173226	IQCB1	NA	.	0.200938	.	NA	.	CE	CE
chr2	173362828	173368819	ENSG00000091409	ITGA6	NA	.	NA	.	0.232019	.	CE	CE
chr17	3623696	3626982	ENSG00000083457	ITGAE	-0.182987	-0.235	NA	.	NA	.	CE	CE
chr2	187516719	187543448	ENSG00000138448	ITGAV	0.108912	.	NA	.	NA	.	CE	CE
chr2	9547034	9548242	ENSG00000119185	ITGB1BP1	NA	.	0.10445	.	NA	.	CE	CE
chr16	732874	733167	ENSG00000161999	JMJD8	0.11157	.	NA	.	NA	.	CE	CE
chr11	65480529	65481064	ENSG00000172977	KAT5	0.122911	.	NA	.	NA	.	CE	CE
chr6	149916370	149918643	ENSG00000186625	KATNA1	NA	.	0.102172	.	NA	.	CE	CE
chr14	35593437	35596685	ENSG00000100890	KIAA0391	-0.11441	.	NA	.	NA	.	CE	CE
chr1	47152542	47155259	ENSG00000159658	KIAA0494	-0.103199	.	NA	.	NA	.	CE	CE
chr14	58979345	59014499	ENSG00000100578	KIAA0586	0.157652	.	NA	.	NA	.	CE	CE
chr1	155899536	155903576	ENSG00000132680	KIAA0907	0.375764	.	NA	.	NA	.	A3SS A5SS	AS
chr5	175782752	175786814	ENSG00000122203	KIAA1191	NA	.	0.142446	.	NA	.	CE	CE
chr5	137520886	137521650	ENSG00000112984	KIF20A	0.134505	.	NA	.	NA	.	CE	CE
chr1	45216236	45219405	ENSG00000142945	KIF2C	0.125605	.	NA	.	NA	.	CE	CE
chr14	104143860	104145745	ENSG00000126214	KLC1	-0.155573	.	-0.105018	.	NA	.	A3SS	AS
chr3	122152635	122160885	ENSG00000114030	KPNA1	0.557309	0.36	0.386085	.	0.299981	.	CE	CON
chr2	143635305	143642918	ENSG00000115919	KYNU	-0.142416	-0.12	NA	.	NA	.	CE	CE
chrX	119565317	119575585	ENSG00000005893	LAMP2	-0.44	-0.205	-0.62		NA	-0.175	CE	CE
chr4	100813191	100815492	ENSG00000109270	LAMTOR3	NA	.	0.15237	.	NA	.	CE	CE
chr21	17909759	17979314	ENSG00000215386	LINC00478	0.107439	.	NA	.	NA	.	CE	CE
chr13	76410593	76414221	ENSG00000136153	LMO7	NA	.	0.135055	.	NA	.	CE	CE
chr2	132266181	132273887	ENSG00000152117	LOC150776	0.117895	.	0.153455	.	NA	.	CE	CON
chr5	1471039	1477519	ENSG00000153395	LPCAT1	0.269445	.	NA	.	NA	.	CE	CON
chr3	197581316	197592294	ENSG00000186001	LRCH3	0.252955	.	NA	.	NA	.	CE	CE
chr1	111492745	111506243	ENSG00000121931	LRIF1	0.233133	0.235	NA	.	NA	.	CE	CE
chr14	50069186	50080974	ENSG00000165501	LRR1	NA	.	-0.151477	.	NA	.	CE	CE
chr1	54412222	54417659	ENSG00000116212	LRRC42	-0.154209	.	NA	.	NA	.	CE	CE
chr19	34706566	34712412	ENSG00000105216	LSM14A	0.282921	.	NA	.	NA	.	CE	CON
chr20	60701495	60704841	ENSG00000149657	LSM14B	0.232094	.	NA	.	NA	.	CE	CE
chr19	41125398	41129509	ENSG00000090006	LTBP4	-0.128329	.	NA	.	NA	.	CE	CE
chr19	41128572	41129509	ENSG00000090006	LTBP4	0.256434	.	0.212381	.	NA	.	CE	CE
chr1	39929358	39934287	ENSG00000127603	MACF1	-0.111409	.	-0.128826	.	NA	.	CE	CE
chr1	39945681	39950273	ENSG00000127603	MACF1	-0.102765	.	NA	.	NA	.	CE	CE
chr11	63767815	63918711	ENSG00000133315	MACROD1	0.104397	.	NA	.	NA	.	CE	CE
chr12	10760535	10762430	ENSG00000111196	MAGOHB	0.04		NA		NA	-0.115	CE	CE
chr15	75652552	75653387	ENSG00000140400	MAN2C1	-0.256149	.	NA	.	NA	.	CE IR	CON
chr6	91226400	91228977	ENSG00000135341	MAP3K7	-0.131254	.	NA	.	NA	.	CE	CE
chr3	47958664	47963255	ENSG00000047849	MAP4	0.115012	.	0.105724	.	NA	.	CE	CE
chr3	47969840	48040128	ENSG00000047849	MAP4	0.126916	.	NA	.	NA	.	CE	CE
chr5	179696409	179707440	ENSG00000050748	MAPK9	NA	.	-0.139624	.	NA	.	CE	CE
chr1	206905264	206905920	ENSG00000162889	MAPKAPK2	-0.117793	.	NA	.	NA	.	CE A3SS	AS
chr14	103958371	103969219	ENSG00000075413	MARK3	NA	.	0.11707	.	0.22625	.	CE	CE
chr14	103964865	103969219	ENSG00000075413	MARK3	NA	.	-0.120428	.	NA	.	CE	CE
chr22	36007153	36018525	ENSG00000198125	MB	NA	.	0.214034	.	NA	.	CE	CON
chr18	47800233	47801347	ENSG00000141644	MBD1	NA	.	-0.114676	.	NA	.	CE	CE
chr3	152163328	152165409	ENSG00000152601	MBNL1	0.187289	.	0.211731	.	NA	.	CE	CE
chr3	152165562	152174056	ENSG00000152601	MBNL1	0.178537	.	0.12953	.	NA	.	CE	CE
chr3	152174150	152182796	ENSG00000152601	MBNL1	0.383604	.	NA	.	NA	.	CE A3SS	CON
chr8	48875419	48877134	ENSG00000104738	MCM4	0.317663	.	NA	.	NA	.	CE	CON
chrX	119739353	119742080	ENSG00000232119	MCTS1	-0.25769	.	NA	.	NA	.	CE	CON
chrX	40523741	40531113	ENSG00000180182	MED14	-0.16255	.	NA	.	NA	.	CE	CE
chr9	36581736	36589533	ENSG00000165304	MELK	0.171909	.	0.153449	.	NA	.	CE	CE
chr2	32095021	32117061	ENSG00000162959	MEMO1	NA	.	0.106196	.	NA	.	CE	CE
chr9	132388434	132396585	ENSG00000148335	METTL11A	-0.164115	-0.14	NA		NA		CE	CE
chr9	132388574	132396333	ENSG00000148335	METTL11A	-0.164115	-0.14	NA	.	NA	.	CE A5SS A3SS	CE
chr14	50576431	50581003	ENSG00000100483	METTL21D	0.11335	.	NA	.	NA	.	CE	CE
chr3	15455669	15457279	ENSG00000206562	METTL6	0.23		NA		NA	-0.235	CE	CE
chr1	12040541	12049222	ENSG00000116688	MFN2	0.100575	.	NA	.	NA	.	CE	CE
chr2	99787115	99787973	ENSG00000158411	MITD1	0.129643	.	NA	.	NA	.	CE	CE
chr1	47024472	47027150	ENSG00000079277	MKNK1	NA	.	-0.130619	.	NA	.	CE	CE
chr4	185618957	185623243	ENSG00000151725	MLF1IP	0.334095	0.38	0.184203	.	0.259814	0.28	CE	CE
chr19	6222695	6230581	ENSG00000130382	MLLT1	-0.109184	.	NA	.	NA	.	CE	CON
chr17	40719673	40720855	ENSG00000108788	MLX	0.181639	.	0.238788	.	NA	.	CE	CE
chr12	109998909	109999225	ENSG00000139428	MMAB	NA	.	0.122429	.	NA	.	CE	CE
chr2	198380870	198400254	ENSG00000115540	MOBKL3	NA	.	0.15722	.	NA	.	CE	CE
chr17	7490095	7490479	ENSG00000129255	MPDU1	NA	0.26	NA	NA	NA	NA	CE	CE
chr12	123687631	123694603	ENSG00000051825	MPHOSPH9	NA	.	NA	.	0.273359	.	CE A3SS	CE
chr17	17046079	17049350	ENSG00000133030	MPRIP	NA	.	0.147874	.	NA	.	CE	CE
chr2	27535114	27535861	ENSG00000115204	MPV17	NA	0.205	NA	NA	NA	NA	CE	CE
chr2	27532849	27535082	ENSG00000115204	MPV17	NA	.	0.241546	.	NA	.	CE	CE
chr4	78815404	78830420	ENSG00000169288	MRPL1	-0.02	-0.105	-0.13		NA		CE	CE
chr1	1337636	1341189	ENSG00000242485	MRPL20	-0.162018	.	NA	.	NA	.	CE ALS	CON
chr5	154320825	154335931	ENSG00000082515	MRPL22	0.113732	.	NA	.	NA	.	CE	CE
chr3	131208924	131219274	ENSG00000114686	MRPL3	0.388314	0.3	0.334157	0.225	0.301091	0.19	CE	CE
chr3	131208924	131219274	ENSG00000114686	MRPL3	NA	0.425	NA	0.33	NA	0.28	CE	CE
chr2	99797712	99811214	ENSG00000185414	MRPL30	-0.13078	.	NA	.	NA	.	CE	CE
chr2	27995559	28002300	ENSG00000243147	MRPL33	NA	.	-0.103219	.	NA	.	CE	CE
chr17	73897108	73897793	ENSG00000204316	MRPL38	0.245369	.	NA	.	NA	.	CE	CON
chr11	73516124	73536753	ENSG00000175581	MRPL48	0.100963	.	NA	.	NA	.	CE	CE
chr6	43639643	43643231	ENSG00000096080	MRPS18A	0.146221	.	NA	.	NA	.	CE	CE
chr5	44811256	44815015	ENSG00000112996	MRPS30	0.264504	.	0.209775	.	NA	.	CE A3SS	CON
chrX	11780371	11782036	ENSG00000005302	MSL3	0.244533	.	0.138688	.	NA	.	CE A3SS	CON
chrX	131157687	131197461	ENSG00000134602	MST4	NA	.	-0.113821	.	NA	.	CE	CE
chrX	131202597	131205097	ENSG00000134602	MST4	NA	.	0.154041	.	NA	.	CE	CE
chrX	131205245	131206841	ENSG00000134602	MST4	0.106153	.	NA	.	NA	.	CE	CON
chr2	242036842	242041668	ENSG00000122085	MTERFD2	-0.347525	.	-0.329694	.	NA	.	CE	CE
chr22	30822832	30824449	ENSG00000242114	MTFP1	0.249852	0.235	0.257988	.	NA	.	CE A5SS	CE
chr2	74425869	74434831	ENSG00000065911	MTHFD2	-0.146872	.	NA	.	NA	.	CE	CE
chr11	95621425	95657039	ENSG00000087053	MTMR2	NA	.	-0.113589	.	NA	.	CE	CE
chr16	70712312	70713533	ENSG00000132613	MTSS1L	NA	.	0.224507	.	NA	.	CE	CE
chr1	39332671	39338690	ENSG00000214114	MYCBP	0.169195	.	0.122257	.	NA	.	CE	CE
chr12	56554104	56555171	ENSG00000092841	MYL6	NA	.	NA	0.125	NA	NA	CE ALE	CE
chr3	169491250	169492053	ENSG00000085274	MYNN	-0.110764	.	NA	.	NA	.	CE	CE
chr2	192265194	192272841	ENSG00000128641	MYO1B	NA	.	-0.112868	.	NA	.	CE	CE
chr15	59494569	59500880	ENSG00000157483	MYO1E	-0.313285	.	NA	.	NA	.	CE A3SS	CE
chr12	112486247	112491362	ENSG00000085274	NAA25	-0.163735	.	-0.269062	.	-0.238632	.	CE	CE
chr16	66839729	66842953	ENSG00000159593	NAE1	0.230936	.	NA	.	NA	.	CE IR	CON
chr11	3000467	3013484	ENSG00000205531	NAP1L4	-0.124439	.	NA	-0.35	NA	.	CE	CE
chr1	46072263	46078841	ENSG00000132780	NASP	0.39		NA		NA	0.15	CE	CE
chr7	158439255	158444985	ENSG00000111300	NCAPG2	NA	.	-0.10733	.	NA	.	CE	CE
chr17	16052831	16055260	ENSG00000141027	NCOR1	0.105269	.	NA	.	NA	.	CE	CE
chr12	124824989	124826369	ENSG00000196498	NCOR2	0.103707	.	NA	.	NA	.	CE	CE
chr12	124934413	124950719	ENSG00000196498	NCOR2	NA	.	0.110866	.	NA	.	CE	CE
chr9	132980249	132984929	ENSG00000107130	NCS1	0.191191	.	NA	.	NA	.	CE	CON
chr8	134254299	134296519	ENSG00000104419	NDRG1	NA	.	-0.196492	.	NA	.	CE	CE
chr8	134270634	134274402	ENSG00000104419	NDRG1	NA	.	0.115645	.	NA	.	CE	CE
chr6	97339267	97345542	ENSG00000123545	NDUFAF4	0.27227	.	NA	.	NA	.	CE	CON
chr20	13789548	13797109	ENSG00000101247	NDUFAF5	NA	-0.335	NA	-0.25	NA	-0.385	CE	CE
chr9	140348895	140350863	ENSG00000165802	NELF	0.135643	.	NA	.	NA	.	CE	CE
chr16	47117712	47143394	ENSG00000171208	NETO2	-0.184538	.	NA	.	-0.436499	-0.225	CE	CE
chr1	78383958	78392099	ENSG00000162614	NEXN	NA	.	0.21377	.	NA	.	CE	CE
chr15	23006855	23014443	ENSG00000140157	NIPA2	0.369883	.	NA	.	NA	.	CE	CON
chr17	40174490	40175672	ENSG00000168256	NKIRAS2	NA	.	-0.180276	.	NA	.	CE IR	CE
chr17	33459468	33460358	ENSG00000073536	NLE1	0.432394	0.195	0.332032	.	NA	.	CE	CON
chr9	33462260	33468778	ENSG00000165271	NOL6	0.120762	.	0.197746	.	NA	.	CE	CE
chr9	95081638	95083950	ENSG00000198000	NOL8	-0.13	-0.15	-0.32		NA		CE	CE
chr2	203152447	203155848	ENSG00000055044	NOP58	0.216333	.	NA	.	NA	.	CE	CON
chr6	3006793	3012778	ENSG00000124588	NQO2	0.109712	.	NA	.	NA	.	CE	CE
chr12	95425264	95442844	ENSG00000120798	NR2C1	0.109903	.	NA	.	NA	.	CE	CE
chr1	212912028	212955714	ENSG00000117697	NSL1	NA	.	0.113631	.	NA	.	CE	CE
chr17	28443881	28445098	ENSG00000117481	NSRP1	-0.119081	.	NA	.	NA	.	CE	CE
chr1	46810816	46818540	ENSG00000117481	NSUN4	NA	.	0.213952	.	NA	.	CE	CE
chr7	33066527	33102180	ENSG00000122643	NT5C3	NA	.	0.126705	.	NA	.	CE	CE
chr3	52558627	52558979	ENSG00000168268	NT5DC2	0.120293	.	0.103842	.	NA	.	CE A3SS	CON
chr16	1836656	1837678	ENSG00000095906	NUBP2	0.113643	.	NA	.	NA	.	CE	CE
chr11	71721900	71723941	ENSG00000137497	NUMA1	0.113528	.	0.115612	.	NA	.	CE	CE
chr14	73763993	73789838	ENSG00000133961	NUMB	0.220351	.	0.112215	.	NA	.	CE	CE
chr1	229596483	229600417	ENSG00000069248	NUP133	NA	.	-0.129385	.	NA	.	CE A5SS A3SS	CE
chr5	37305312	37309231	ENSG00000113569	NUP155	0.122642	.	NA	.	NA	.	CE	CON
chr19	50413141	50432583	ENSG00000213024	NUP62	NA	.	0.105299	.	NA	.	CE	CE
chrX	106391039	106396402	ENSG00000198088	NUP62CL	-0.105409	.	NA	.	NA	.	CE	CE
chr11	3704671	3712577	ENSG00000110713	NUP98	-0.118942	.	NA	.	NA	.	CE	CE
chr11	3756554	3774546	ENSG00000110713	NUP98	NA	.	-0.134363	.	NA	.	CE	CE
chr10	89086429	89096543	ENSG00000223482	NUTM2A-AS1	0.101832	.	NA	.	NA	.	CE	CE
chr12	121461940	121469245	ENSG00000135114	OASL	0.160453	.	NA	.	0.26984	.	CE	CE
chr12	56619295	56619963	ENSG00000139579	OBFC2B	0.424998	.	0.269643	.	NA	.	CE	CON
chrX	128710340	128726315	ENSG00000122126	OCRL	0.145155	.	NA	.	NA	.	CE	CE
chrX	128710529	128720979	ENSG00000122126	OCRL	NA	.	-0.178897	.	NA	.	CE	CE
chr1	86842101	86848614	ENSG00000122417	ODF2L	-0.138001	.	-0.197784	.	NA	.	CE	CE
chr1	58946846	58992933	ENSG00000162600	OMA1	0.128556	.	NA	.	NA	.	CE	CE
chr3	193336725	193349401	ENSG00000198836	OPA1	-0.184267	.	NA	.	NA	.	CE	CE
chr1	52215867	52226362	ENSG00000117859	OSBPL9	0.112092	.	NA	.	NA	.	CE	CE
chr4	109571950	109588403	ENSG00000198856	OSTC	NA	0.15	0.8	.	NA	.	CE	CE
chr8	107726213	107751686	ENSG00000083454	OXR1	0.15821	.	NA	.	NA	.	CE ALS	CE
chr17	3593974	3594938	ENSG00000083454	P2RX5	NA	.	-0.191648	.	NA	.	CE	CE
chr20	43572220	43580474	ENSG00000101104	PABPC1L	NA	0.35	NA	0.3	NA	0.315	CE A3SS	CE
chr1	40029413	40030143	ENSG00000090621	PABPC4	NA	.	NA	0.145	NA	.	CE	CE
chr11	66009124	66010636	ENSG00000175115	PACS1	-0.139817	.	NA	.	NA	.	CE	CE
chr3	196541439	196547265	ENSG00000180370	PAK2	0.328244	.	NA	.	NA	.	CE	CON
chr5	102296933	102325976	ENSG00000145730	PAM	-0.116174	.	NA	.	NA	.	CE	CE
chr12	56711427	56712872	ENSG00000135473	PAN2	NA	0.05	NA		NA		CE	CE
chr5	78945013	78964715	ENSG00000164329	PAPD4	NA	.	0.102303	.	NA	.	CE	CE
chr12	102576405	102589729	ENSG00000185480	PARPBP	0.130012	.	-0.105854	.	NA	.	CE	CE
chr11	12495530	12518094	ENSG00000197702	PARVA	-0.106917	.	NA	.	NA	.	CE A3SS	CE
chr10	105086389	105104781	ENSG00000156374	PCGF6	0.229856	.	0.162065	.	NA	.	CE	CON
chr8	17830196	17842956	ENSG00000078674	PCM1	NA	.	0.145381	.	NA	.	CE	CE
chr11	767373	771333	ENSG00000177225	PDDC1	-0.227388	.	-0.213282	.	NA	.	CE IR	CE
chr6	166354254	166401017	ENSG00000112541	PDE10A	NA	-0.12	NA	NA	NA	NA	CE	CE
chr3	122843190	122864369	ENSG00000065485	PDIA5	0.104991	.	NA	.	NA	.	CE	CE
chr16	15092262	15098044	ENSG00000179889	PDXDC1	NA	.	0.115185	.	NA	.	CE	CE
chr16	15102695	15109995	ENSG00000179889	PDXDC1	0.10635	.	NA	.	NA	.	CE	CE
chr1	160252899	160254845	ENSG00000162735	PEX19	NA	.	0.161962	.	NA	.	CE	CE
chr12	7354437	7355208	ENSG00000139197	PEX5	-0.154391	.	NA	.	NA	.	CE	CE
chr4	37831753	37841480	ENSG00000169299	PGM2	NA	.	-0.142542	.	NA	.	CE	CE
chr5	133909452	133914187	ENSG00000043143	PHF15	-0.135713	.	NA	.	NA	.	CE	CE
chr3	111639266	111658322	ENSG00000144824	PHLDB2	NA	.	0.139852	.	NA	.	CE	CE
chr11	85695016	85707869	ENSG00000073921	PICALM	NA	.	0.127276	0.14	NA	.	CE	CE
chrX	15425672	15473971	ENSG00000087842	PIR	0.204455	.	NA	.	0.240872	.	CE	CON
chr10	3181241	3185581	ENSG00000107959	PITRM1	0.41665	.	NA	.	NA	.	CE	CON
chr1	89237562	89251787	ENSG00000065243	PKN2	0.263854	.	NA	.	NA	.	CE	CE
chr2	159389828	159459582	ENSG00000144283	PKP4	-0.128706	.	NA	.	NA	.	CE	CE
chr1	186863343	186901895	ENSG00000116711	PLA2G4A	NA	.	0.101323	.	NA	.	CE	CE
chr9	26913945	26919308	ENSG00000137055	PLAA	NA	.	0.118388	.	NA	.	CE	CE
chr10	124186547	124189140	ENSG00000107679	PLEKHA1	NA	.	-0.262813	.	NA	.	CE	CE
chrX	114863639	114868332	ENSG00000102024	PLS3	0.232435	.	NA	.	NA	.	CE	CON
chr3	129277418	129279173	ENSG00000004399	PLXND1	0.115891	.	NA	.	NA	.	CE	CE
chr15	74317268	74325497	ENSG00000140464	PML	0.135498	.	NA	.	NA	.	CE	CE
chr16	8900264	8905495	ENSG00000140650	PMM2	0.209143	.	NA	.	NA	.	CE	CE
chr1	151380716	151381170	ENSG00000143442	POGZ	0.398261	.	0.319222	.	NA	.	CE	CON
chr22	42995799	42998776	ENSG00000100227	POLDIP3	0.173552	.	0.242026	.	NA	.	CE	CE
chr14	50140934	50146443	ENSG00000100479	POLE2	0.110371	.	NA	.	NA	.	CE	CE
chr3	121168273	121186366	ENSG00000051341	POLQ	NA	.	-0.201058	.	NA	.	CE	CE
chr7	95035559	95039213	ENSG00000105854	PON2	NA	.	NA	.	NA	0.115	CE IR	CE
chr19	10217347	10218480	ENSG00000130810	PPAN	0.387204	.	NA	.	NA	.	CE	CON
chr12	42768876	42781258	ENSG00000134283	PPHLN1	0.113033	.	0.114297	.	NA	.	CE	CE
chr2	201746211	201750421	ENSG00000240344	PPIL3	NA	.	0.12174	.	NA	.	CE	CE
chr2	28975035	29004664	ENSG00000213639	PPP1CB	NA	.	-0.114747	.	NA	.	CE	CE
chr2	29006844	29022065	ENSG00000213639	PPP1CB	0.260517	.	0.254386	.	NA	.	CE	CE
chr12	80199548	80201006	ENSG00000058272	PPP1R12A	0.103218	.	NA	.	NA	.	CE	CE
chr3	195245982	195251617	ENSG00000184203	PPP1R2	0.246081	.	0.180748	.	0.24952	.	CE	CE
chr14	102348608	102349769	ENSG00000078304	PPP2R5C	0.268316	.	0.171748	.	NA	.	CE	CON
chr10	75198178	75204483	ENSG00000107758	PPP3CB	0.306014	.	NA	.	NA	.	CE	CE
chr16	30093855	30094715	ENSG00000149923	PPP4C	0.209949	.	0.141234	.	NA	.	CE	CE
chr9	127916264	127933364	ENSG00000119414	PPP6C	0.172014	.	NA	.	NA	.	CE	CE
chr22	50874881	50875935	ENSG00000100239	PPP6R2	NA	.	0.158142	.	NA	.	CE	CE
chr8	48691654	48694939	ENSG00000253729	PRKDC	0.333026	0.17	0.157763	.	NA	.	CE	CE
chr2	179309227	179312232	ENSG00000180228	PRKRA	-0.23	-0.29	-0.57		NA	-0.26	CE	CE
chr11	76072107	76076896	ENSG00000137492	PRKRIR	-0.209002	.	NA	.	NA	.	CE	CE
chr14	23396823	23397706	ENSG00000100462	PRMT5	-0.377147	.	NA	.	NA	.	CE A3SS	CE
chr16	68380183	68386151	ENSG00000132600	PRMT7	NA	.	-0.184622	.	NA	.	CE	CE
chr11	60658735	60665573	ENSG00000110107	PRPF19	0.478684	.	0.363481	.	NA	.	CE	CE
chr14	45565431	45566090	ENSG00000185246	PRPF39	0.109968	.	NA	.	NA	.	CE	CE
chr2	153533989	153535866	ENSG00000196504	PRPF40A	NA	.	0.15987	.	NA	.	CE	CE
chr1	150999803	151006282	ENSG00000143363	PRUNE	0.204388	.	NA	.	NA	.	CE	CE
chr10	73581767	73585594	ENSG00000197746	PSAP	-0.133567	.	NA	.	NA	.	A3SS	CE
chr9	15478550	15486004	ENSG00000164985	PSIP1	NA	.	0.10246	.	NA	.	CE	CON
chr3	184019446	184020158	ENSG00000175166	PSMD2	0.207405	.	0.26717	0.28	NA	.	A3SS	CE
chr7	56079562	56088766	ENSG00000146733	PSPH	-0.150901	.	-0.311737	.	-0.31184	.	CE	CON
chr1	97270495	97272422	ENSG00000117569	PTBP2	0.124525	.	NA	.	NA	.	CE	CE
chr8	97285618	97307326	ENSG00000156471	PTDSS1	NA	.	0.110545	.	NA	.	CE	CE
chr19	5215606	5218431	ENSG00000105426	PTPRS	-0.173262	.	NA	.	NA	.	CE	CE
chr19	5218543	5219321	ENSG00000105426	PTPRS	-0.35191	.	NA	.	NA	.	CE	CE
chr2	1687923	1695700	ENSG00000130508	PXDN	NA	.	0.14452	.	NA	.	CE	CE
chr4	17492368	17503342	ENSG00000151552	QDPR	0.251655	.	0.106798	.	0.305419	0.235	CE	CE
chr19	10818056	10822837	ENSG00000213339	QTRT1	NA	.	-0.130176	.	NA	.	CE	CON
chr2	136396692	136402949	ENSG00000048991	R3HDM1	-0.119103	.	NA	.	NA	.	CE	CE
chr10	27815818	27822857	ENSG00000099246	RAB18	0.458162	.	0.303434	.	0.262997	.	CE	CE
chr17	5281527	5284684	ENSG00000029725	RABEP1	-0.114966	.	NA	.	NA	.	CE	CE
chr19	13059006	13059328	ENSG00000179262	RAD23A	-0.264003	.	NA	.	NA	.	A3SS A5SS	AS
chr5	34812313	34814688	ENSG00000039560	RAI14	-0.156243	.	-0.107205	.	NA	.	CE	CE
chr1	112240119	112251771	ENSG00000116473	RAP1A	0.266549	.	NA	.	NA	.	CE	CON
chr9	134518804	134526197	ENSG00000107263	RAPGEF1	0.108604	.	NA	.	NA	.	CE	CE
chr19	49228217	49232194	ENSG00000105538	RASIP1	-0.184285	.	NA	.	NA	.	CE	CE
chr16	24578826	24580066	ENSG00000122257	RBBP6	NA	.	0.123812	.	NA	.	CE	CE
chrX	16870245	16870872	ENSG00000102054	RBBP7	0.24821	.	NA	.	NA	.	CE IR	CON
chr16	53501018	53515626	ENSG00000103479	RBL2	NA	.	0.127139	.	NA	.	CE	CE
chr14	23375577	23378692	ENSG00000100461	RBM23	-0.156358	.	-0.129386	.	NA	.	CE	CE
chr5	145616995	145634506	ENSG00000091009	RBM27	0.135766	.	NA	.	NA	.	CE	CE
chr19	36122098	36128152	ENSG00000126254	RBM42	-0.279373	.	NA	.	NA	.	CE A5SS A3SS	CE
chr3	50140599	50142510	ENSG00000003756	RBM5	NA	.	0.118439	.	NA	.	CE	CE
chr3	50147121	50148112	ENSG00000003756	RBM5	NA	.	0.118165	.	NA	.	CE	CE
chr11	66612708	66613331	ENSG00000173653	RCE1	0.128059	.	NA	.	NA	.	CE	CE
chr1	211477482	211486062	ENSG00000117625	RCOR3	NA	.	0.109679	.	NA	.	CE	CE
chr8	145737707	145738025	ENSG00000160957	RECQL4	NA	.	0.105075	.	NA	.	CE	CE
chr8	21996306	21996929	ENSG00000168476	REEP4	0.144842	.	NA	.	NA	.	CE IR	CE
chr16	74662564	74666421	ENSG00000168411	RFWD3	NA	.	0.162822	.	NA	.	CE	CE
chr1	151318809	151319055	ENSG00000143390	RFX5	0.267832	.	NA	.	NA	.	A5SS	AS
chr7	75508578	75511147	ENSG00000005486	RHBDD2	-0.222852	-0.305	NA	.	NA	-0.24	CE	CE
chr3	49397815	49412867	ENSG00000067560	RHOA	0.204807	.	NA	.	NA	.	CE	CE
chr8	90770461	90777569	ENSG00000104312	RIPK2	-0.111746	.	NA	.	NA	.	CE	CE
chrX	73815835	73834257	ENSG00000131263	RLIM	-0.311577	.	NA	.	NA	.	CE	CE
chr11	71693961	71701643	ENSG00000137522	RNF121	0.499269	.	NA	.	NA	.	CE	CE
chr18	29672849	29703481	ENSG00000134758	RNF138	NA	.	0.118903	.	NA	.	CE	CE
chr5	141353307	141357868	ENSG00000013561	RNF14	0.109283	.	NA	.	NA	.	CE	CE
chr12	121838021	121853962	ENSG00000170633	RNF34	-0.29653	.	NA	.	NA	.	CE	CE
chr3	78695340	78700882	ENSG00000169855	ROBO1	0.159142	.	0.145549	.	NA	.	CE	CE
chr3	58292144	58296234	ENSG00000163684	RPP14	0.115421	.	0.138431	.	NA	.	CE	CE
chr6	30313005	30313268	ENSG00000241370	RPP21	NA	.	-0.113708	.	NA	.	CE IR	CE
chr10	92654648	92655637	ENSG00000148688	RPP30	NA	.	-0.231835	.	NA	.	CE	CE
chr18	33573263	33610771	ENSG00000141425	RPRD1A	0.440602	.	0.469753	.	NA	.	CE	CON
chr11	67200665	67200811	ENSG00000175634	RPS6KB2	-0.155733	.	NA	.	NA	.	A3SS A5SS	AS
chr11	67200513	67200811	ENSG00000175634	RPS6KB2	0.172155	.	NA	.	NA	.	CE A3SS	CE
chr19	54710330	54711266	ENSG00000170889	RPS9	NA	-0.18	NA	NA	NA	NA	CE IR	CE
chr3	9879891	9881868	ENSG00000156990	RPUSD3	NA	.	0.165454	.	NA	.	CE	CE
chr16	15180115	15185172	ENSG00000085721	RRN3	NA	.	NA	.	0.263281	.	CE	CE
chr16	11941663	11945265	ENSG00000171490	RSL1D1	0.195475	.	NA	.	NA	.	CE	CE
chr6	116892818	116895221	ENSG00000111832	RWDD1	-0.157622	.	-0.123703	.	NA	.	CE	CE
chr11	18103050	18108690	ENSG00000166788	SAAL1	0.174656	.	NA	.	NA	.	CE	CE
chr3	45748271	45751135	ENSG00000211456	SACM1L	NA	0.585	NA	.	NA	.	CE	CE
chr11	18108772	18111981	ENSG00000166788	SALL1	0.453774	.	0.329508	.	0.273284	.	CE	CON
chr17	73698651	73699888	ENSG00000161526	SAP30BP	NA	.	NA	.	0.309771	.	CE	CE
chr5	153830773	153832962	ENSG00000164576	SAP30L	-0.219512	.	NA	.	NA	.	CE	CE
chrX	23801917	23803546	ENSG00000130066	SAT1	-0.28	-0.255	-0.54		NA	-0.145	CE	CE
chr17	7530111	7530461	ENSG00000141504	SAT2	NA	.	-0.128637	.	NA	.	CE	CE
chr7	66458404	66460277	ENSG00000126524	SBDS	0.113841	.	NA	.	NA	.	CE	CE
chr3	47460237	47462077	ENSG00000114650	SCAP	-0.133653	.	NA	.	NA	.	CE A5SS A3SS	CE
chr3	159584070	159609886	ENSG00000151967	SCHIP1	0.25114	.	NA	.	NA	.	CE	CE
chrX	18259499	18264697	ENSG00000102098	SCML2	0.166168	.	NA	.	NA	.	CE	CE
chr11	65303805	65304189	ENSG00000142186	SCYL1	0.273524	.	NA	.	NA	.	A3SS	AS
chr5	218533	225534	ENSG00000073578	SDHA	0.354946	.	0.30502	.	NA	.	CE	CON
chr1	17350569	17355149	ENSG00000117118	SDHB	0.290031	.	0.248176	.	NA	.	CE A5SS	CON
chr14	24910132	24911384	ENSG00000100445	SDR39U1	NA	.	-0.104775	.	NA	.	CE IR	CE
chr4	83750211	83763293	ENSG00000138674	SEC31A	0.153193	.	NA	.	NA	.	CE	CE
chr6	76344527	76357447	ENSG00000112701	SENP6	NA	.	0.10938	.	NA	.	CE	CE
chrX	118754014	118763281	ENSG00000125354	SEP6	-0.123342	.	-0.136996	.	NA	.	CE	CE
chr5	10417516	10430005	ENSG00000145495	SEP6	0.236934	.	NA	.	NA	.	CE	CON
chr7	35840880	35872408	ENSG00000122545	SEP7	0.282935	.	NA	.	NA	.	CE	CE
chr7	35840880	35903162	ENSG00000122545	SEP7	0.102108	.	NA	.	NA	.	CE	CE
chr11	17899791	18010144	ENSG00000129158	SERGEF	NA	.	0.264236	.	NA	.	CE	CE
chr2	224840621	224845028	ENSG00000135919	SERPINE2	0.317519	.	NA	.	NA	.	CE	CON
chr3	9471735	9475529	ENSG00000168137	SETD5	NA	.	-0.168582	.	NA	.	CE	CE
chr3	9476169	9476508	ENSG00000168137	SETD5	0.205387	.	0.191366	.	0.299379	.	CE	CE
chr3	9477590	9482140	ENSG00000168137	SETD5	NA	.	-0.111746	.	NA	.	CE	CE
chr3	9506356	9512143	ENSG00000168137	SETD5	NA	.	-0.177071	.	NA	.	CE	CE
chr10	120920481	120921852	ENSG00000183605	SFXN4	0.224819	.	0.150372	.	NA	.	CE	CE
chr4	152065202	152069074	ENSG00000109686	SH3D19	NA	.	-0.102435	.	NA	.	CE	CE
chr9	131772488	131774515	ENSG00000148341	SH3GLB2	-0.202213	.	NA	.	NA	.	CE IR	CE
chr8	145153897	145154180	ENSG00000179526	SHARPIN	0.133422	.	NA	.	NA	.	CE IR	CE
chr1	154940507	154940971	ENSG00000160691	SHC1	0.110647	.	0.153546	.	NA	.	CE	CE
chr17	18236602	18243357	ENSG00000176974	SHMT1	0.165798	.	NA	.	NA	.	CE	CE
chr17	57189706	57208642	ENSG00000182628	SKA2	-0.124954	.	NA	.	NA	.	CE	CE
chr6	160831878	160863793	ENSG00000146477	SLC22A3	NA	.	NA	.	0.257947	.	CE	CE
chr12	46764640	46761050	ENSG00000134294	SLC38A2	NA	0.205	0.65	.	NA	.	CE A3SS A5SS	CE
chr3	125752521	125786790	ENSG00000114544	SLC41A3	-0.164188	.	-0.102635	.	NA	.	CE	CE
chr4	103971539	103987484	ENSG00000164038	SLC9B2	NA	.	0.124353	.	NA	.	CE	CE
chr18	45395807	45422892	ENSG00000175387	SMAD2	0.130732	.	NA	.	NA	.	CE	CE
chr4	144460091	144464754	ENSG00000153147	SMARCA5	0.315372	.	0.251727	.	NA	.	CE A3SS	CON
chr3	47629796	47651556	ENSG00000173473	SMARCC1	0.369498	.	0.292581	.	NA	.	CE	CON
chr12	50480661	50482304	ENSG00000066117	SMARCD1	0.126068	.	NA	.	NA	.	CE	CE
chrX	53440385	53449441	ENSG00000072501	SMC1A	0.202497	.	0.269627	.	NA	.	CE	CE
chr1	156220787	156222205	ENSG00000198952	SMG5	0.400675	.	0.313487	.	0.26947	.	CE IR	CE
chr2	130914969	130921947	ENSG00000136699	SMPD4	0.102976	.	-0.152239	.	NA	.	CE	CE
chr1	246027188	246091233	ENSG00000185420	SMYD3	0.138475	.	NA	.	NA	.	CE	CE
chr11	62622023	62622605	ENSG00000255717	SNHG1	0.116148	.	NA	.	NA	.	CE IR	CE
chr20	37049745	37055062	ENSG00000196756	SNHG17	NA	.	-0.152499	.	NA	.	CE	CE
chr6	86387210	86387672	ENSG00000203875	SNHG5	-0.143196	.	NA	.	NA	.	CE	CE
chr4	119199947	119200544	ENSG00000246493	SNHG8	-0.19223	.	NA	.	NA	.	CE IR	CE
chr15	101826006	101827113	ENSG00000131876	SNRPA1	0.13653	.	NA	.	NA	0.125	CE	CE
chr6	86246642	86251703	ENSG00000135317	SNX14	NA	.	0.160773	.	NA	.	CE	CE
chr2	27595607	27596114	ENSG00000115234	SNX17	-0.153366	.	NA	.	NA	.	CE	CE
chr12	49893988	49908338	ENSG00000123352	SPATS2	-0.101229	.	NA	.	NA	.	CE	CE
chr11	74676162	74680656	ENSG00000118363	SPCS2	0.116289	.	0.145087	.	NA	.	CE A3SS	CE
chr11	74676162	74680685	ENSG00000118363	SPCS2	0.204466	.	0.115892	.	NA	.	CE A3SS	CE
chr1	16264501	16265791	ENSG00000065526	SPEN	0.175531	.	NA	.	NA	.	CE	CON
chr15	65273363	65282003	ENSG00000090487	SPG21	NA	.	-0.119482	.	NA	.	CE	CE
chr9	91063904	91083287	ENSG00000106723	SPIN1	NA	.	0.111938	.	NA	.	CE	CE
chr18	12454482	12463350	ENSG00000134278	SPIRE1	NA	.	NA	.	0.251978	.	CE	CE
chr2	139318497	139326506	ENSG00000144228	SPOPL	NA	.	0.427904	.	NA	.	CE	CON
chr15	51017520	51018518	ENSG00000138600	SPPL2A	-0.134615	.	NA	.	NA	.	CE	CE
chr9	131353904	131356454	ENSG00000197694	SPTAN1	NA	.	-0.135592	.	NA	.	CE	CE
chr5	6652121	6656191	ENSG00000145545	SRD5A1	-0.285618	.	-0.183642	.	NA	.	CE	CON
chr1	143916308	144094362	ENSG00000196369	SRGAP2P2	NA	.	-0.181138	.	NA	.	CE	CON
chr1	24989295	24993306	ENSG00000133226	SRRM1	-0.109903	.	NA	.	NA	.	CE	CE
chr17	74732546	74731143	ENSG00000161547	SRSF2	-0.13	-0.28	-0.43		NA	-0.155	CE	CE
chr1	54722859	54747111	ENSG00000157216	SSBP3	NA	.	0.108335	.	NA	.	CE	CE
chr11	67074907	67075317	ENSG00000172830	SSH3	0.126063	.	NA	.	NA	.	CE	CE
chr7	74991358	74994524	ENSG00000205583	STAG3L1	NA	.	NA	.	-0.217096	.	CE	CE
chr7	74300638	74303804	ENSG00000160828	STAG3L2	-0.247987	.	NA	.	NA	.	CE	CE
chr17	37814775	37815304	ENSG00000131748	STARD3	0.483281	.	NA	.	NA	.	CE	CE
chr20	47770608	47804653	ENSG00000124214	STAU1	-0.102782	.	NA	.	NA	.	CE	CE
chr2	220111598	220112137	ENSG00000115661	STK16	0.146019	.	NA	.	NA	.	CE	CE
chr6	31940288	31946680	ENSG00000204344	STK19	NA	.	-0.130021	.	NA	.	CE	CE
chr2	168920080	168931492	ENSG00000198648	STK39	NA	.	-0.14214	.	NA	.	CE	CE
chr17	9408479	9471688	ENSG00000170310	STX8	NA	.	-0.10039	.	NA	.	CE	CE
chr7	75625917	75633076	ENSG00000127952	STYXL1	0.189636	.	NA	.	NA	.	CE	CE
chr7	75634722	75651169	ENSG00000127952	STYXL1	NA	.	0.222685	.	NA	.	CE	CE
chr19	19101958	19104457	ENSG00000064607	SUGP2	0.17191	.	NA	.	NA	.	IR/ALS	CE
chr7	856310	878435	ENSG00000164828	SUN1	0.103877	.	NA	.	NA	.	CE	CE
chr7	889240	891021	ENSG00000164828	SUN1	0.14154	.	NA	.	NA	.	CE	CE
chr19	39948380	39949458	ENSG00000196235	SUPT5H	0.298455	0.26	0.140231	.	NA	.	CE	CE
chr9	136224690	136227141	ENSG00000148291	SURF2	-0.140718	.	-0.120209	.	NA	.	CE	CE
chr10	14920918	14938845	ENSG00000152455	SUV39H2	-0.133517	.	NA	.	NA	.	CE	CE
chr1	33147461	33149859	ENSG00000162520	SYNC	-0.154138	.	NA	.	NA	.	CE	CE
chr5	68648080	68662330	ENSG00000085231	TAF9	0.205941	.	0.157595	.	NA	.	CE	CE
chr12	53898599	53899433	ENSG00000139546	TARBP2	NA	.	0.121106	.	NA	.	CE	CE
chr8	125528271	125535178	ENSG00000147687	TATDN1	0.182102	.	NA	.	NA	.	CE	CE
chr3	10320146	10320569	ENSG00000157014	TATDN2	-0.298709	-0.265	NA	.	NA	.	CE	CE
chr3	100029386	100034943	ENSG00000036054	TBC1D23	0.122856	.	NA	.	NA	.	CE	CE
chr1	235543464	235577748	ENSG00000116957	TBCE	0.234839	.	NA	.	NA	.	CE	CE
chr7	45143042	45145040	ENSG00000136270	TBRG4	NA	0.11	NA	.	NA	.	CE	CE
chr7	45141669	45142932	ENSG00000136270	TBRG4	0.238128	.	NA	.	NA	.	CE	CON
chr7	45143042	45144137	ENSG00000136270	TBRG4	0.26224	.	0.260761	.	NA	.	CE	CE
chr5	145878249	145886591	ENSG00000113649	TCERG1	0.325709	.	NA	.	NA	.	CE	CON
chr19	1627425	1646354	ENSG00000071564	TCF3	-0.133277	.	NA	.	NA	.	CE	CE
chr10	97444381	97446252	ENSG00000119977	TCTN3	NA	.	0.132113	.	NA	.	CE	CE
chr11	12886447	12901255	ENSG00000187079	TEAD1	0.263106	.	0.255993	.	NA	.	CE	CE
chr11	12883861	12886385	ENSG00000187079	TEAD1	0.109101	.	NA	.	NA	.	CE IR	CE
chr1	246720023	246727648	ENSG00000162851	TFB2M	NA	.	0.104732	.	NA	.	CE	CE
chr12	51497546	51500308	ENSG00000135457	TFCP2	0.149045	.	NA	.	NA	.	CE	CE
chr20	57561263	57562763	ENSG00000101158	TH1L	0.293495	.	NA	.	NA	.	CE	CON
chr11	111957490	111955870	ENSG00000150779	TIMM8B	-0.24	-0.21	-0.49		NA		CE	CE
chr11	111956186	111957364	ENSG00000150779	TIMM8B	NA	-0.175	NA	NA	NA	NA	CE	CE
chr6	43445970	43465619	ENSG00000137221	TJAP1	0.200319	.	0.143494	.	NA	.	CE	CE
chr15	30011342	30012562	ENSG00000104067	TJP1	-0.115742	.	-0.165402	.	NA	.	CE	CE
chr15	102190364	102192474	ENSG00000184277	TM2D3	-0.100688	.	NA	.	NA	.	CE	CE
chr20	30730880	30734588	ENSG00000101337	TM9SF4	-0.327252	.	NA	.	NA	.	CE	CE
chr1	165712492	165723465	ENSG00000150403	TMCO1	-0.299573	.	NA	.	NA	.	CE A3SS	CE
chr13	114193822	114202618	ENSG00000150403	TMCO3	-0.207871	.	NA	.	-0.445715	.	CE	CE
chr17	21102153	21117404	ENSG00000178307	TMEM11	-0.14896	.	-0.10989	.	NA	.	CE	CE
chr11	86802437	86947680	ENSG00000166575	TMEM135	NA	.	0.216325	.	NA	.	CE	CE
chr9	139685876	139686399	ENSG00000244187	TMEM141	0.185657	.	0.103336	.	NA	.	CE	CE
chr5	87492305	87494793	ENSG00000164180	TMEM161B	-0.113497	.	NA	.	NA	.	CE	CE
chr11	62556898	62557358	ENSG00000185475	TMEM179B	NA	.	0.101749	.	NA	.	CE	CE
chr2	677418	675510	ENSG00000151353	TMEM18	-0.07	-0.12	-0.19		NA	-0.1	CE	CE
chr12	6439877	6442235	ENSG00000067182	TNFRSF1A	0.137571	.	NA	.	NA	.	CE	CE
chr20	43572220	43580474	ENSG00000025772	TOMM34	0.371021	.	0.323119	.	0.340288	.	CE	CE
chr3	25657077	25660145	ENSG00000077097	TOP2B	NA	.	0.113228	.	NA	.	CE	CE
chr12	113717955	113722442	ENSG00000186815	TPCN1	NA	0.6	NA	.	NA	.	CE	CON
chr6	125569529	125583980	ENSG00000111907	TPD52L1	0.124925	.	0.168589	.	NA	.	CE	CE
chr3	127294348	127294783	ENSG00000163870	TPRA1	0.132498	.	0.119103	.	NA	.	CE	CE
chr7	23561459	23571408	ENSG00000164548	TRA2A	NA	-0.165	NA	NA	NA	NA	CE IR	CE
chr1	114940482	114942079	ENSG00000197323	TRIM33	-0.114461	.	NA	.	NA	.	CE	CE
chr2	230724290	230744698	ENSG00000153827	TRIP12	NA	.	0.105598	.	NA	.	CE	CE
chr22	46748227	46751341	ENSG00000100416	TRMU	0.292563	.	0.327892	.	NA	.	CE	CON
chr11	63991605	63991757	ENSG00000149743	TRPT1	-0.121927	.	NA	.	NA	.	A3SS	AS
chr1	184023997	184041961	ENSG00000198860	TSEN15	NA	.	-0.122024	.	NA	-0.145	CE	CE
chr17	2239024	2239625	ENSG00000167721	TSR1	0.150127	.	NA	.	NA	.	CE	CE
chr2	3217940	3381419	ENSG00000032389	TSSC1	-0.117377	.	-0.177115	.	NA	.	CE	CE
chr8	144696623	144696957	ENSG00000104522	TSTA3	0.100442	.	NA	.	NA	.	CE IR	CE
chr5	159478190	159492284	ENSG00000113312	TTC1	0.185742	.	NA	.	NA	.	CE IR	CE
chr18	77733856	77748240	ENSG00000141759	TXNL4A	-0.165965	-0.335	-0.151962	.	NA	-0.205	CE	CE
chr18	77737701	77748240	ENSG00000141759	TXNL4A	-0.251588	.	-0.130638	.	NA	.	CE	CE
chr18	77733856	77737598	ENSG00000141759	TXNL4A	NA	-0.16	NA	NA	NA	NA	CE	CE
chr1	75202306	75214435	ENSG00000162623	TYW3	-0.104194	.	NA	.	NA	.	CE	CE
chr13	99890808	99966351	ENSG00000134882	UBAC2	0.27218	0.275	0.112906	.	NA	.	CE	CE
chr4	103720615	103723718	ENSG00000109332	UBE2D3	-0.25356	.	NA	.	NA	.	CE A3SS	CON
chr1	1192690	1198726	ENSG00000160087	UBE2J2	-0.154073	.	NA	.	NA	.	CE	CE
chr4	39700010	39757277	ENSG00000078140	UBE2K	0.183833	.	0.133536	.	NA	.	CE	CE
chr9	33900269	33917016	ENSG00000107341	UBE2R2	-0.155264	.	-0.195793	.	NA	.	CE	CE
chr1	10165574	10177658	ENSG00000130939	UBE4B	NA	.	NA	-0.135	NA	.	CE	CE
chr9	86280060	86284100	ENSG00000135018	UBQLN1	NA	.	-0.102497	.	NA	.	CE	CE
chr2	136511137	136513198	ENSG00000144224	UBXN4	-0.357484	.	NA	.	NA	.	CE A3SS	CON
chr19	4446194	4446497	ENSG00000167671	UBXN6	0.176535	.	NA	.	NA	.	CE	CE
chr20	62572561	62575750	ENSG00000198276	UCKL1	-0.143165	.	NA	.	NA	.	CE	CE
chr11	73686166	73687686	ENSG00000175567	UCP2	0.100133	.	NA	.	NA	.	CE	CE
chr5	176385155	176396602	ENSG00000087206	UIMC1	NA	.	NA	.	0.226756	.	CE	CE
chr15	75130533	75130781	ENSG00000140474	ULK3	0.170953	.	NA	.	NA	.	CE	CE
chr3	124449292	124457086	ENSG00000114491	UMPS	NA	0.24	0.62	.	NA	.	CE A3SS	CE
chr7	48134424	48146470	ENSG00000005007	UPF1	NA	.	0.176961	.	0.219737	.	CE	CE
chr13	115047321	115048312	ENSG00000169062	UPF3A	NA	.	0.120953	.	NA	.	CE	CE
chrX	118972490	118975039	ENSG00000125351	UPF3B	NA	.	-0.106317	.	NA	.	CE	CE
chr7	48141467	48146470	ENSG00000183696	UPP1	-0.240189	.	NA	.	NA	.	CE A5SS	CE
chr20	33902510	33969787	ENSG00000101019	UQCC	-0.186181	.	-0.13934	.	NA	.	CE	CE
chr19	30433571	30476130	ENSG00000105176	URI1	0.121757	.	NA	.	NA	.	CE	CE
chr19	35760602	35761350	ENSG00000105698	USF2	0.104601	.	NA	.	NA	.	CE	CE
chr4	76715054	76720775	ENSG00000138768	USO1	-0.123049	.	NA	.	NA	.	CE	CE
chr12	62719714	62749112	ENSG00000135655	USP15	NA	.	-0.189907	.	NA	.	CE	CE
chr11	11863771	11906014	ENSG00000170242	USP47	-0.108481	.	NA	.	NA	.	CE	CE
chr2	85804772	85808699	ENSG00000118640	VAMP8	-0.158911	.	-0.14652	.	NA	.	CE	CON
chr10	70892803	70917876	ENSG00000122958	VPS26A	0.350424	.	NA	.	NA	.	CE	CE
chr10	70925866	70930912	ENSG00000122958	VPS26A	0.141057	.	NA	.	NA	.	CE	CE
chr6	33218764	33219637	ENSG00000223501	VPS52	NA	.	0.132123	.	NA	.	CE	CE
chr14	68129252	68141092	ENSG00000100568	VTI1B	NA	-0.17	NA	.	NA	.	CE	CE
chr6	33248299	33254576	ENSG00000227057	WDR46	0.334432	.	NA	.	NA	.	CE	CON
chr8	124142573	124153001	ENSG00000156787	WDR67	0.152323	.	NA	.	NA	.	CE	CE
chr9	140459058	140459537	ENSG00000148399	WDR85	0.162317	.	NA	.	NA	.	CE	CE
chr7	5230124	5239207	ENSG00000157954	WIPI2	NA	.	-0.203692	.	NA	.	CE	CE
chr12	1006847	1017013	ENSG00000060237	WNK1	0.389588	0.28	0.294905	.	NA	.	CE	CE
chr12	987527	990858	ENSG00000060237	WNK1	NA	.	0.107914	.	NA	.	CE	CE
chr1	3551638	3552508	ENSG00000116213	WRAP73	0.142314	.	0.117536	.	NA	.	CE	CE
chr9	100447322	100437191	ENSG00000136936	XPA	-0.13	-0.21	-0.38		NA		CE	CE
chr10	111643882	111674781	ENSG00000108039	XPNPEP1	-0.102185	.	NA	.	NA	.	CE	CE
chr16	28128783	28137010	ENSG00000169180	XPO6	0.338515	.	NA	.	NA	.	CE	CON
chr22	42024234	42032240	ENSG00000196419	XRCC6	NA	0.335	NA	NA	NA	NA	A3SS	CE
chr19	38800283	38806387	ENSG00000167645	YIF1B	-0.101826	.	NA	.	NA	.	A5SS	AS
chr1	203799024	203800789	ENSG00000058673	ZC3H11A	0.353241	.	0.314827	.	0.280012	.	CE	CON
chr16	88653092	88664586	ENSG00000158545	ZC3H18	NA	.	0.106036	.	NA	.	CE	CE
chr13	21955688	21957059	ENSG00000180776	ZDHHC20	-0.199155	.	NA	.	NA	.	CE	CE
chr11	57463515	57466031	ENSG00000156599	ZDHHC5	NA	.	0.170948	.	NA	.	CE	CON
chr16	85015600	85023910	ENSG00000153786	ZDHHC7	NA	.	0.103487	.	NA	.	CE	CE
chr20	47897107	47905582	ENSG00000177410	ZFAS1	NA	-0.135	NA	-0.155	NA	-0.135	CE	CE
chr13	20411961	20425495	ENSG00000132950	ZMYM5	NA	.	NA	.	0.284613	.	CE	CE
chr10	286051	287961	ENSG00000015171	ZMYND11	0.188188	.	NA	.	NA	.	CE	CE
chr5	43123352	43175558	ENSG00000172262	ZNF131	-0.199706	.	-0.226353	.	NA	.	CE A3SS	CE
chr11	3392933	3400268	ENSG00000005801	ZNF195	NA	.	-0.358486	-0.37	NA	.	CE	CE
chr17	30687986	30689933	ENSG00000010244	ZNF207	0.155693	.	0.108666	.	NA	.	CE	CE
chr19	9268070	9269502	ENSG00000130803	ZNF317	-0.1393	.	-0.110856	.	NA	.	CE	CE
chr12	6787626	6788112	ENSG00000126746	ZNF384	0.1174	.	0.219651	.	NA	.	CE	CE
chr6	35260821	35262233	ENSG00000065029	ZNF76	0.193229	.	0.116518	.	NA	.	CE	CE
chr7	148964313	148975490	ENSG00000204946	ZNF783	-0.115406	.	NA	.	NA	.	CE	CE
chr10	58118448	58118670	ENSG00000122952	ZWINT	0.246478	.	0.199602	.	NA	.	A5SS A3SS	AS
