# Supplementary material for: Transcriptome-wide modulation of splicing by the exon junction complex
Source: Genome Biol. 2014 Dec 5;15(12):551. doi: 10.1186/s13059-014-0551-7 (PMC4268817; doi:10.1186/s13059-014-0551-7)
Supplement: Additional file 14: — List of qPCR primers. [file 13059_2014_551_MOESM14_ESM.xls]

## Sheet: Sheet1
Additional file 14. List of qPCR primers.
Gene Name	Forward	Reverse
Expression Analysis
EIF4A3	ACGAGCAATCAAGCAGATCA	AGGTGGCTGTTTTTCCTGTG
RBM8A (Y14)	AAGATTTCGCCATGGATGAG	TTCCGTTTCTTCGCTTTTTC
CASC3 (MLN51)	AGCCTGACACCAAAAGCACT	TAGGGCCCTTTTTACCCACT
UPF1	CTGCACACCAAGCTCTACCA	GCACACAGGACAGGATGATG
SMG6	TGCTGCAGCTTATGACCATC	GGCGGACCAGTAGAGAAAAC
GAPDH	CAGGGCTGCTTTTAACTCTG	CCATTGATGACAAGCTTCCC
NCRNA00275	TTGGAAGAGGGAGTCACCAC	CTACTTCCAACACCCGCATT
RAB5C	GGACAGGAGCGGTATCACAG	GCTCCTTCACCCAGTTCTTG
TRIM16L	GTAAGCAGGAGCTGGAGACG	GCCCGAGAGTTTATCCTTCA
NGRN	AACAAGCAATCCGATTCCAG	TGGGAACTGACCAGGACTCT
BAG3	CCAGAAACCACTCAGCCAGA	AGTCAGAGGCAGCTGGAGAC
KIF3B	CAGCAAGAGGTGGACATCAA	ACTGCCTGAAGCTTGGAGAA
PAN2	TGGGGGCCTCATTATATTTG	CCCACCAACGAGTAGAGTGC
MZT1	GAGCTTCGCAAGGCTACTGA	AACCCTCTTGCAGAGCTTGA
CBFB	GGACACGCGAATTTGAAGAT	CCACCACCTAAATTGGAACC
CCNG1	AAGGCATGTCATTGCAGGAT	GACAATGCCAACACAGAAGG
TOMM6	TCTACCGCTTTGCCACTGAT	AGGTGCCATGAGGTCAATGT
GRSF1	TGGAGTCAGAGCAGGATGTG	ACCACAGGCGAAGATTTGAC
SLK	GGCGGATTTTGGAGTATCAG	AGGGACCAAACATCAGCTTT
SLC39A7	GGGAGCACAGTACCCAAAGA	GGCCAGACCATCAGTGAAGT
EFEMP1	GGGAGGATGAAATGTGTTGG	CACATGGCATTTGAGACTGG
SRSF1	AGGATCACATGCGTGAAGC	TGCCATCTCGGTAAACATCA
SRSF2	CAAGGTGGACAACCTGACCT	ACTCCTTGGTGTAGCGaTCC
SRSF3	GCAGTCCGAGAGCTAGATGG	TGGGCCACGATTTCTACTTC
SRSF4	AATGGCAAAGACCTTTGTGG	GAACCGTAACTGCCATCTCG
SRSF5	GGATGCAGATGATGCTGTGT	CGAGCCCTAGCATGTTCAAT
SRSF6	AAATACGGACCACCTGTTCG	CTTCACCTGCTTGTCGCATA
SRSF7	TGCAGTACGAGGACTGGATG	GGGCAGGTGGTCTATCAAAA
SRSF8	GCGAGAAAGAAACGCAGGT	TTGTCCACCTTGAGGGTGAT
SRSF9	CGAGATCGAGCTCAAGAACC	CCGACACTGGCCATAATCA
SRSF10	GAGGATGTTCGTGATGCTGA	CCTTCCTTGGCTTTCATCTG
SRSF11	TGCCAGTCTCATCTCGTGTC	CTGTGCCACAACTGCTGAGT
SRSF12	GCCCAAGAGGATTTGCTTAT	TTCAATCTGACGGCCACATA
HNRNPH1	GTACACATGCGGGGATTACC	CGAACTCGACATCTGCTTCA
HNRNPPH2	TATAGCCGCTTGAGGGAAGA	GTGATTGTTGGGCTCTTGGT
HNRPLL	GCACTGGTAGAAATGGGTGA	GGTACCATCCTCCAGCTCAA
RBFOX2	CAGTGCCCCTATCAGGAAGA	GGGAAGCCAGGAACTAAAGG
PTBP1	AAGGACTACGGCAACTCACC	GCTGGAAAACAGGACCTTGA
PTBP2	TCTGCCACCCTTCACCTATC	TCCACTGTTGCCATCTGAAG
MBNL1	CTGCCACAAGTGTTCCCTTC	TTGTGGCTAGTCAGATGTTCG
MBNL2	CGCTCTGATGAAGAATGCAA	GTGTGTCGGAGGGTGAAGAT
DDX47	TCCATCGAGTAGGTCGAACA	CGCTGGAAGAGTTCCACATC
SF3B5	ACCGCTACACCATCCATAGC	AGGCTGAAGCATCTTTTCCA
ACIN	CAGCCACCACACAGAAGAAA	GCGAGAGTCATCAGCATGAA
RNPS1	CCTATGTGGCGCAGGTCT	TGTTTATCGGGAGGAGTTGG
SAP18	AATGTACCGTCCAGCGAGTT	GCCCTTCTTTCTAGCTTCTGG
PNN	TCTGGTCCTGGTGGAGGTAG	ACTGCCCCTTCAAGGTCTCT
mRNA decay assay
MYC	TTTCGGGTAGTGGAAAACCA	CACCGAGTCGTAGTCGAGGT
DNM2	ACCTCATGCCAAAGACCATC	TCTGGTCTGCCGAGGAGTAT
MRPL3 All	TTTACCGGGAACTTGGATTG	GGACGAAAGTGAGCAGCATA
MRPL3 CE	CCAAGGATGGTCAAAAGCAT	CAGACAGGGTTGCCATTTTT
HNRPDL All	CTTGTCTCGATTTGGGGAAG	TTGCCATCCAGTTTGTGTTC
HNRPDL CE	ACTTATGGCAAGGCATCTCG	TAGACGTGGTCAGGGTGACA
PSMD2 All	TATGCTCGTTGGCTTCCTCT	ATGCACACACATCCACCAGT
PSMD2 CE	AGGTGGACATGCTGGAGAAG	ACAACGCAGTAGGGCTGAGT
Pol II processivity assay
ITPR1 Ex1-In1	TCTTCGCGGACATGGGATTACC	GCATGCACATCCATCAAGATCTCCC
ITPR1 Ex5-In5	AGTTCTGGAAAGCCGCTAAGCC	ACCAAGGCAGCCACTCACTACT
GLRX3 In1-Ex2	TTACAGGTCCCTCCTTGTGG	TGCCATAACTTCGTTCATCTG
GLRX3 Ex10-In10	GGTGGGAGGATTGGATATTG	AGGCTGGAAACAGGAGTCAA
