# Supplementary material for: Transcriptome-wide modulation of splicing by the exon junction complex
Source: Genome Biol. 2014 Dec 5;15(12):551. doi: 10.1186/s13059-014-0551-7 (PMC4268817; doi:10.1186/s13059-014-0551-7)
Supplement: Additional file 15: — Expression changes of splicing factors. [file 13059_2014_551_MOESM15_ESM.xls]

## Sheet: Sheet1
Additional file 15. Expression changes for splicing factors from mRNAseq data.
Gene Name	Fold Change 4A3	padj 4A3	Fold Change Y14	padj Y14	Fold Change MLN51	padj MLN51	Fold Change UPF1	padj UPF1
ACIN1	1.00036	1	1.03034	1	1.00441	1	1.02505	1
AHNAK	0.565495	0.412468	0.870082	1	0.782911	1	0.853349	1
AKAP17A	1.71367	0.638504	1.49233	1	1.34724	1	1.2612	1
ARL6IP4	1.14683	1	1.07772	1	0.993746	1	0.953331	1
BCAS2	1.14771	1	1.19014	1	1.20002	1	1.13942	1
C1QBP	1.17976	1	1.0641	1	1.04798	1	1.11882	1
CASC3	0.938594	1	0.891153	1	0.355957	0.00257136	1.08002	1
CCAR1	0.90079	1	1.14221	1	0.965718	1	0.948508	1
CD2BP2	0.966097	1	0.911857	1	0.988527	1	0.981352	1
CDC40	1.01181	1	1.07077	1	0.857121	1	0.864398	1
CDK12	0.934513	1	0.877723	1	0.81916	1	0.881613	1
CELF1	1.03011	1	0.939523	1	1.14764	1	0.947422	1
CELF3	5.09525	1	1.20669	1	1.59853	1	0	1
CELF4	1.05251	1	0.95868	1	1.2204	1	1.34128	1
CELF6	0.91746	1	1.30341	1	1.97537	1	2.12633	1
CIR1	1.11791	1	1.06524	1	1.05559	1	0.962888	1
CLASRP	1.532	0.940152	1.38727	1	1.3325	1	1.07184	1
CLK1	0.93535	1	0.92894	1	1.07248	1	0.929124	1
CLK2	0.848792	1	0.993511	1	1.00846	1	0.862561	1
CLK3	1.28043	1	1.25575	1	1.0545	1	1.0399	1
CLK4	1.07778	1	0.97753	1	1.15385	1	0.877843	1
CLP1	1.59355	0.714368	1.16673	1	1.20701	1	1.00491	1
CPSF1	1.14516	1	1.27095	1	1.12548	1	1.03691	1
CPSF2	0.712374	0.937486	0.820974	1	0.73805	1	0.841435	1
CPSF3	0.810539	1	0.812751	1	0.970412	1	0.899593	1
CPSF7	1.06702	1	1.00196	1	0.974359	1	0.953571	1
CSTF1	1.03931	1	1.10675	1	1.05159	1	0.904291	1
CSTF2	1.01553	1	1.15576	1	1.06145	1	1.09199	1
CSTF3	1.10462	1	1.17052	1	1.29365	1	0.923346	1
CTNNBL1	1.01968	1	0.903671	1	1.14581	1	1.00178	1
CWC22	1.29665	1	1.36671	1	1.08323	1	0.88634	1
DDX23	1.08534	1	1.03512	1	0.945154	1	1.00995	1
DDX39B	0.946361	1	1.0521	1	1.08115	1	0.98898	1
DDX46	1.02421	1	1.0069	1	0.875396	1	0.842839	1
DDX47	1.40077	0.887459	1.34939	1	1.35571	1	1.31854	1
DDX5	0.9985	1	1.05044	1	0.973561	1	0.814801	1
DHX15	0.915502	1	0.979542	1	0.705532	1	1.05115	1
DHX16	1.24463	1	1.01457	1	1.04172	1	1.01364	1
DHX38	1.09997	1	0.911782	1	0.918578	1	0.82693	1
DHX8	0.869513	1	0.919878	1	0.833699	1	0.941778	1
DHX9	0.896206	1	0.940647	1	0.891962	1	0.786036	1
DNAJC8	0.919191	1	1.00573	1	0.899181	1	0.989333	1
EFTUD2	1.05808	1	0.98232	1	1.05876	1	1.00434	1
ESRP2	1.15476	1	1.28329	1	1.15738	1	0.928264	1
FASTK	1.15691	1	1.05812	1	1.00096	1	1.01579	1
FUS	0.974449	1	0.967278	1	0.896282	1	0.939246	1
GTF2F1	1.06484	1	1.04937	1	0.998636	1	1.05084	1
GTF2F2	0.909433	1	1.1368	1	1.02032	1	1.16146	1
HNRNPA0	1.32501	1	1.20215	1	1.18622	1	1.16194	1
HNRNPA1	1.08558	1	1.06726	1	1.00534	1	0.904447	1
HNRNPA1L2	1.09534	1	1.07711	1	0.978499	1	0.908065	1
HNRNPA2B1	0.955287	1	0.972138	1	1.00035	1	0.931272	1
HNRNPA3	0.661302	0.733695	0.991974	1	0.912517	1	0.978667	1
HNRNPC	1.0689	1	1.15844	1	1.05813	1	0.99719	1
HNRPCL1	0.973629	1	1.07314	1	1.00298	1	0.955146	1
HNRNPD	0.95673	1	1.09516	1	1.00802	1	0.960319	1
HNRNPF	1.14066	1	1.07144	1	0.964519	1	0.976264	1
HNRNPH1	1.28801	0.999733	1.44979	1	1.23388	1	0.952827	1
HNRNPH2	0.670045	0.698149	0.81204	1	0.905876	1	0.887154	1
HNRNPH3	1.21029	1	1.09405	1	1.11579	1	0.96652	1
HNRNPK	0.86335	1	0.910995	1	0.905295	1	0.881539	1
HNRNPL	1.03491	1	1.03965	1	0.997659	1	0.934097	1
HNRNPM	1.13431	1	0.528478	0.174837	1.00733	1	1.04207	1
HNRNPR	0.788995	1	0.994878	1	0.877851	1	0.834175	1
HNRNPU	0.975596	1	1.12374	1	0.998001	1	0.864316	1
HNRNPUL1	0.964954	1	1.08564	1	0.820571	1	0.854956	1
HNRPLL	0.576345	0.612048	0.705349	1	0.756348	1	0.803915	1
HSPA8	1.60702	0.480449	1.55239	0.773923	1.1955	1	1.03685	1
IVNS1ABP	1.33718	0.89728	1.14807	1	1.2846	1	0.852197	1
IWS1	1.06733	1	1.17713	1	0.846156	1	0.951942	1
JMJD6	1.99661	0.267638	1.16053	1	1.16726	1	1.01075	1
KHSRP	1.50011	0.782928	1.47162	1	1.18641	1	1.07014	1
KIAA1429	1.06659	1	1.04065	1	1.04567	1	0.878507	1
LGALS3	0.954994	1	0.995668	1	1.07142	1	1.04593	1
LSM1	1.0855	1	1.02456	1	1.04689	1	1.08667	1
LSM2	1.04494	1	0.869243	1	1.19169	1	1.13665	1
LSM4	1.02983	1	0.822337	1	0.835178	1	1.16084	1
LSM5	0.834055	1	0.979747	1	1.013	1	0.899936	1
LSM6	0.93991	1	1.20321	1	1.10236	1	0.926712	1
LSM7	1.51319	0.94818	1.38782	1	1.35351	1	1.41594	1
LSM10	1.22133	1	1.43075	1	0.936023	1	1.35906	1
LUC7L3	1.05247	1	1.09944	1	1.12966	1	0.908775	1
MAGOH	1.25571	1	1.25141	1	1.2195	1	1.10042	1
MAGOHB	1.2213	1	0.939896	1	1.28119	1	0.988848	1
MBNL1	0.955218	1	1.10874	1	0.811897	1	0.714594	1
MBNL2	1.29253	0.987501	1.31826	1	0.964764	1	1.16258	1
MBNL3	0.745321	1	1.12059	1	0.726226	1	0.510542	0.271838
MPHOSPH10	1.46149	0.78586	1.48394	1	1.21753	1	0.985237	1
NCBP1	0.746215	1	0.861762	1	1.01785	1	1.02974	1
NCBP2	1.08208	1	1.06441	1	1.09727	1	1.40362	1
NHP2L1	1.10179	1	1.0564	1	1.0415	1	1.15213	1
NOL3	1.25943	1	0.72511	1	0.983656	1	1.39211	1
NONO	0.98799	1	0.955978	1	0.89874	1	0.860368	1
NUDT21	0.915607	1	1.01846	1	0.696418	1	0.812196	1
PABPN1	0.92707	1	0.996467	1	1.04599	1	0.94058	1
PAPOLA	0.921488	1	1.35346	1	0.896828	1	0.961358	1
PCBP1	0.839858	1	1.20187	1	0.898679	1	0.901748	1
PCBP2	0.799118	1	0.963223	1	0.922238	1	0.898893	1
PCF11	1.03589	1	1.01252	1	1.01767	1	0.788608	1
PDCD7	0.891564	1	0.683771	1	1.00618	1	1.02072	1
PHF5A	1.09237	1	1.20356	1	0.675407	1	1.38215	1
POLR2A	1.27492	0.993301	1.01648	1	1.02375	1	0.873728	1
POLR2B	0.656202	0.785215	0.806413	1	0.864222	1	0.936579	1
POLR2C	1.0239	1	1.05321	1	1.09526	1	1.3502	1
POLR2D	1.5942	0.671534	1.0779	1	1.19678	1	1.38439	1
POLR2E	1.32736	1	1.10765	1	1.00408	1	1.35564	1
POLR2F	1.84391	0.412468	1.73167	0.928961	1.46803	1	1.86163	0.503743
POLR2G	1.01223	1	1.05753	1	1.01469	1	1.20979	1
POLR2H	1.3187	1	1.10524	1	1.25672	1	1.21341	1
POLR2I	1.25174	1	1.0724	1	1.2897	1	1.32479	1
POLR2J	1.15589	1	1.14729	1	0.984728	1	1.17431	1
POLR2K	0.997707	1	0.969994	1	1.01965	1	1.07137	1
POLR2L	0.951602	1	0.849247	1	0.851158	1	1.18721	1
PPAN	1.55703	0.867787	1.48276	1	1.18575	1	1.38072	1
PPARGC1A	1.24041	1	1.41624	1	1.1727	1	1.08555	1
PPIG	1.07695	1	1.27426	1	1.02468	1	0.924785	1
PPP1R8	1.36074	0.947635	1.33106	1	0.998146	1	0.952531	1
PPP1R9B	0.813722	1	0.821503	1	0.81486	1	0.801853	1
PPP2CA	1.17578	1	1.3432	1	1.11667	1	1.18826	1
PPP2R1A	1.0323	1	0.66732	1	0.938507	1	1.069	1
PPP4R2	1.21047	1	1.25229	1	1.04676	1	0.840737	1
PQBP1	1.49114	0.908265	1.21831	1	1.22548	1	1.15918	1
PRPF18	0.938048	1	1.13481	1	1.02361	1	1.00052	1
PRPF3	1.50844	0.767822	1.23885	1	1.33684	1	1.20567	1
PRPF38A	0.87116	1	0.873141	1	0.975298	1	1.02566	1
PRPF38B	1.17929	1	1.16035	1	1.25846	1	1.22574	1
PRPF39	1.08911	1	1.19927	1	1.19172	1	1.17657	1
PRPF4	1.4426	0.816979	0.888535	1	1.13173	1	1.18378	1
PRPF40A	0.998054	1	1.08049	1	0.952573	1	0.938672	1
PRPF40B	0.608429	0.787064	0.759713	1	0.990651	1	0.84911	1
PRPF4B	0.94758	1	1.06461	1	1.02586	1	0.877615	1
PRPF6	1.0555	1	0.914151	1	1.00046	1	1.03991	1
PRPF8	0.637302	0.57127	0.841363	1	0.796103	1	0.896082	1
PTBP1	1.41505	0.906909	1.20024	1	1.18284	1	1.21829	1
PTBP2	1.37869	0.934918	1.14427	1	1.75611	0.848819	0.975687	1
PUF60	1.34988	0.940152	1.12755	1	0.931025	1	1.00174	1
QKI	1.30078	0.922612	1.25836	1	0.786372	1	0.835862	1
RBFOX1	1.17726	1	1.05396	1	1.41123	1	0.721963	1
RBFOX2	0.846386	1	0.657922	1	0.998542	1	0.962977	1
RBFOX3	2.33407	1	1.44108	1	1.75535	1	1.26753	1
RBM10	0.978276	1	0.863006	1	1.04875	1	1.00844	1
RBM15B	1.31881	1	1.30813	1	1.04521	1	0.886891	1
RBM17	1.10354	1	1.07286	1	1.1409	1	0.954935	1
RBM20	1.09483	1	0.957138	1	0.920657	1	0.442212	1
RBM25	0.996296	1	1.14559	1	1.05043	1	0.898551	1
RBM28	1.12316	1	1.16529	1	1.17573	1	1.06079	1
RBM38	1.8077	0.519461	1.61784	1	0.935386	1	1.38971	1
RBM39	1.00697	1	1.06126	1	1.00055	1	1.05916	1
RBM4	1.16481	1	1.05793	1	1.08002	1	1.04688	1
RBM4B	1.2367	1	1.07829	1	1.15687	1	0.989167	1
RBM5	0.785622	1	0.812761	1	0.915263	1	0.886293	1
RBM8A	1.15102	1	0.288016	2.64139e-05	1.03227	1	1.31849	1
RBMX	0.882581	1	1.28471	1	0.970059	1	0.959089	1
RBMXL1	0.79179	1	1.19212	1	0.929698	1	0.912784	1
RNPC3	0.983023	1	1.12204	1	1.21547	1	0.954056	1
RNPS1	1.29143	1	1.46627	1	1.21717	1	1.1603	1
RP9	2.29149	0.190027	1.36632	1	1.64136	1	1.73624	0.788492
RRAGC	0.993146	1	0.94134	1	1.0342	1	0.929609	1
RSRC1	1.15058	1	1.20936	1	0.912604	1	0.818662	1
SAP18	1.06872	1	1.11348	1	1.05615	1	1.05804	1
SCAF1	1.58031	0.835012	1.47944	1	1.09319	1	1.29061	1
SCAF11	1.01317	1	1.06104	1	0.936625	1	0.815789	1
SCAF8	1.14062	1	1.22609	1	0.966263	1	0.801346	1
SCNM1	1.61252	0.690547	1.38535	1	1.46478	1	1.15031	1
SF3A1	1.36122	0.906909	1.21514	1	1.06756	1	0.950738	1
SF3A2	1.6468	0.750913	1.50456	1	1.24559	1	1.11382	1
SF3A3	1.26684	1	1.26566	1	1.1355	1	1.00856	1
SF3B1	0.849718	1	0.95024	1	0.977404	1	0.933754	1
SF3B2	1.13248	1	1.17562	1	0.99434	1	0.884626	1
SF3B3	1.03323	1	0.896445	1	1.02259	1	0.786901	1
SF3B4	1.3241	1	1.11906	1	1.21928	1	0.959659	1
SF3B5	1.70905	0.508224	1.26238	1	1.24114	1	1.16325	1
SFPQ	0.996306	1	1.37315	1	1.07084	1	0.985354	1
SMC1A	0.744857	0.937201	1.00853	1	0.905642	1	1.1483	1
SMNDC1	1.52647	0.722748	1.41969	1	1.39466	1	1.01285	1
SNRNP200	1.00857	1	0.992482	1	0.713194	1	0.953093	1
SNRNP25	1.16045	1	1.01474	1	1.09428	1	1.2771	1
SNRNP27	0.665108	0.906909	1.13761	1	0.902714	1	0.852645	1
SNRNP35	0.897732	1	1.02804	1	0.797725	1	0.998516	1
SNRNP40	0.965645	1	1.07412	1	1.06025	1	1.07048	1
SNRNP48	1.326	0.934918	1.33536	1	1.20389	1	0.99764	1
SNRNP70	1.2134	1	1.0748	1	1.01992	1	1.26738	1
SNRPA	1.15273	1	1.19616	1	1.0895	1	1.13755	1
SNRPA1	0.752336	0.940361	1.48011	1	1.14451	1	1.13156	1
SNRPB	1.2072	1	1.01552	1	1.06792	1	1.18945	1
SNRPB2	1.17503	1	0.906727	1	1.18912	1	1.04111	1
SNRPD1	0.988055	1	0.969355	1	0.959348	1	0.918466	1
SNRPD2	0.990105	1	1.05287	1	0.9908	1	1.09422	1
SNRPD3	0.852452	1	1.0576	1	0.922269	1	1.09478	1
SNRPE	0.9828	1	1.03365	1	1.07092	1	0.912755	1
SNRPF	0.978292	1	0.998174	1	1.16368	1	1.08075	1
SNRPG	0.733233	0.938857	0.738551	1	0.990962	1	0.898678	1
SNRPN	0.724969	0.903422	0.94356	1	0.950597	1	0.935383	1
SON	1.25686	1	1.26852	1	1.0511	1	0.717935	1
SREK1	0.731096	0.947635	0.919496	1	0.911902	1	0.887136	1
SREK1IP1	1.02266	1	1.27576	1	0.896897	1	1.02776	1
SRPK1	1.00436	1	1.13853	1	0.921656	1	1.22079	1
SRPK2	0.981498	1	1.13385	1	1.08493	1	0.907462	1
SRRM1	1.15778	1	1.08242	1	1.16219	1	1.13386	1
SRRM4	1.05828	1	0.968007	1	0.717569	1	0.51493	1
SRSF1	0.942592	1	1.08266	1	0.907958	1	0.993045	1
SRSF2	1.22268	1	1.12131	1	1.08438	1	1.03447	1
SRSF3	1.10175	1	1.0868	1	1.0118	1	0.963084	1
SRSF4	1.04393	1	0.999859	1	1.03469	1	1.0293	1
SRSF5	0.879921	1	0.97519	1	1.04673	1	1.01202	1
SRSF6	1.0249	1	1.06715	1	1.08508	1	1.03215	1
SRSF7	1.10838	1	1.22142	1	1.08143	1	1.12996	1
SRSF8	1.19872	1	0.992899	1	1.10264	1	1.0937	1
SRSF9	0.911544	1	0.987577	1	0.947437	1	1.02766	1
SRSF10	0.79436	1	0.949686	1	1.02915	1	0.869392	1
SRSF11	0.881506	1	1.12054	1	1.08274	1	0.981769	1
SRSF12	0.969153	1	1.65742	1	1.55461	1	0.716511	1
SUGP1	1.03441	1	0.948137	1	1.04687	1	1.16152	1
SUGP2	1.57533	0.617613	1.30042	1	1.35881	1	1.13919	1
SUPT6H	0.98118	1	0.873808	1	0.955746	1	1.01203	1
SYNCRIP	1.0109	1	1.0552	1	0.900536	1	0.876832	1
TARDBP	0.838524	1	0.7196	1	0.924045	1	0.904147	1
THOC1	0.790536	1	1.08447	1	1.08065	1	0.947824	1
THOC2	0.658176	0.755422	0.801449	1	0.997587	1	0.7429	1
THOC3	1.00013	1	0.688799	1	1.10383	1	1.21826	1
THOC5	0.761015	1	0.935889	1	0.926569	1	1.17911	1
THOC6	1.22542	1	1.09849	1	1.11058	1	0.993898	1
THOC7	1.01495	1	1.0543	1	0.98432	1	0.824141	1
THRAP3	1.14118	1	0.89792	1	0.998865	1	0.912733	1
TIA1	0.842467	1	0.996492	1	1.09179	1	0.941184	1
TRA2B	1.29209	0.980705	1.24043	1	1.15411	1	1.03583	1
TTF2	1.23115	1	1.34093	1	1.10049	1	1.01319	1
TXNL4A	1.23071	1	1.08908	1	1.29526	1	1.29599	1
TXNL4B	1.05395	1	0.914402	1	1.02305	1	1.70551	1
U2AF1	1.30458	1	1.17495	1	1.17721	1	1.16658	1
U2AF1L4	1.11771	1	0.801323	1	1.07457	1	1.0668	1
U2AF2	0.967708	1	1.04338	1	0.856628	1	1.11709	1
UPF3B	1.17186	1	1.23693	1	1.18351	1	1.71568	0.584117
USP39	1.26323	1	0.974454	1	1.44044	1	1.01718	1
WBP11	1.35327	0.938857	1.28515	1	1.03564	1	0.896775	1
WTAP	1.47853	0.775372	1.42796	1	1.18181	1	0.911976	1
YBX1	0.970013	1	1.10616	1	0.936079	1	0.983719	1
ZCRB1	0.772487	1	0.986845	1	0.691441	1	0.811112	1
ZMAT5	0.996391	1	0.976935	1	0.860173	1	1.27864	1
ZNF326	1.1371	1	1.28464	1	1.05312	1	1.00647	1
ZNF638	0.942482	1	1.07471	1	0.975003	1	0.936792	1
ZRANB2	1.04537	1	1.0731	1	1.30288	1	1.02037	1
ZRSR2	1.30836	1	1.25698	1	1.23571	1	1.15149	1
