# Supplementary material for: Transcriptome-wide modulation of splicing by the exon junction complex
Source: Genome Biol. 2014 Dec 5;15(12):551. doi: 10.1186/s13059-014-0551-7 (PMC4268817; doi:10.1186/s13059-014-0551-7)
Supplement: Additional file 19: — List of ESE hexamer enriched in upstream constitutive, alternative and downstream constitutive exons. [file 13059_2014_551_MOESM19_ESM.xls]

## Sheet: Sheet1
Additional file 19. ESE enrichments for EJC-dependent cassette exons.
EJC-dependent inclusion (+)										EJC-dependent skipping (-)										EJC-independent control
Upstream exon			Alternative exon			Downstream exon				Upstream exon			Alternative exon			Downstream exon				Upstream exon			Alternative exon			Downstream exon
ESE	Freq	z score	ESE	Freq	z score	ESE	Freq	z score		ESE	Freq	z score	ESE	Freq	z score	ESE	Freq	z score		ESE	Freq	z score	ESE	Freq	z score	ESE	Freq	z score
TGAAGA	55	11.87	CTTCAG	30	9.24	GAAGAA	108	15.33		GAGGAG	39	10.33	CTTCAG	21	8.49	AGAAGA	56	9.29		TGAAGA	139	4.06	TGAAGA	123	9.06	TGATGA	107	10.12
AGAAGA	60	11.66	AGAAGG	40	9.11	AAGAAA	137	15.3		GAAGAA	36	8.83	CCTGAA	21	7.77	CAGAAG	45	8.24		GAGGAG	191	3.88	GAGGAG	143	8.84	TGAAGA	126	8.41
GAGGAG	67	10.88	AGAAAA	49	8.06	CAGAGG	66	12.98		AGAAGA	37	8.62	TCTTCA	17	6.47	GAGAAG	42	8.16		CTGAAG	102	2.62	GAAGAA	145	7.44	GAAGAA	149	7.59
GAGAAG	58	10.76	GAGAAG	39	7.73	AGAAAA	129	12.84		CAGAAA	27	8.61	GAGGAG	21	6.37	GAGGAG	36	7.64		GGAGGA	149	1.99	AGAAGA	138	6.21	GAGGAG	148	6.9
AAGAAG	59	10.73	TTCAGA	29	7.6	TGAAGA	91	12.24		AAGATG	23	7.25	TCAGAA	17	6.2	AAGAAG	47	7.52		AAGAAG	132	1.56	AAGAAG	136	6.15	GAGAAG	133	6.86
CTGAAG	41	10.56	TGGAAA	35	7.58	CTGAAG	66	11.81		TGTGGA	18	6.96	AAAGAA	29	5.53	CAGAAA	43	7.42		GAAGAT	99	1.56	CTGAAG	92	5.81	AAGAAG	142	6.68
CAGAAG	49	10.03	AAGAAG	43	7.51	AAAGAA	120	11.62		TGGAAG	22	6.94	AGAAAG	25	5.52	GAAGAA	50	7.34		TGATGA	74	1.44	GGAGGA	120	5.7	CTGAAG	96	6.61
GAAGGA	52	9.61	TGAAGA	36	7.42	AAGAAG	92	11.52		AAGAAA	35	6.9	GGAGGA	19	5.38	AGAAGC	37	7.17		TCTTCA	56	1.33	TGATGA	84	5.27	AGAAGA	132	5.34
GGAGAA	52	9.48	CTGAAG	27	7.19	GAGGAG	61	11		AAGAAG	29	6.7	TTCAGA	15	5.37	GGAAAA	44	7.05		TGTGGA	74	0.98	ATGAAG	93	4.83	ATGATG	78	4.87
AGAAGG	53	9.13	AGAAGA	39	7.13	AGAAGA	90	10.94		AGCAGA	20	6.3	AGAAAA	30	5.35	AAAGCT	40	6.94		AGAAGA	119	0.96	TGTGGA	78	4.46	GAAGAT	97	4.43
GGAGGA	60	8.99	GGAGAA	34	6.71	CAGAAA	86	10.21		GGAGAA	22	5.91	AGGAAG	18	5.04	GAAGCA	35	6.46		TCATCA	57	0.93	GAGAAG	103	4.13	TCTTCA	58	4.17
AAGATG	44	8.99	AAGAAA	43	6.53	CAGAAG	68	10.09		CAGAAG	22	5.74	AGCAGA	17	5	AGGAAA	44	6.34		TGAAGG	87	0.93	ATGATG	74	3.9	ATGAAG	93	3.92
GAAGAA	60	8.94	GAGGAG	31	6.51	AGGAAG	66	9.39		AGATGA	19	5.6	AAGAAA	25	4.85	AGCAGA	35	6.31		GAGAAG	112	0.82	AGAAGC	89	3.76	CCTGAA	72	3.72
GAAGAT	41	8.56	ATGAAG	32	6.1	GGAAGA	66	8.91		AGAAAA	31	5.51	GGAAGA	18	4.71	TGGAAA	41	6.1		GAAGAA	114	0.81	GAAGAT	86	3.66	CAGAAG	90	3.58
TGATGA	35	8.36	GAAGAG	33	5.94	TGGAAG	51	7.7		AGGAGA	21	5.43	TGATGA	15	4.63	TGAAAG	42	6		GTGAAG	82	0.69	AAGATG	82	3.61	GATGAG	80	3.53
AAGCAG	40	8.3	AGCAGA	26	5.88	AAAAAG	92	7.68		GAGAGA	23	5.28	CAGAGG	16	4.62	TGTGGA	33	5.81		ACTTCA	54	0.68	CAGAAG	87	3.55	AGAAGG	108	3.42
AGGAGA	48	8.18	GGAAAA	37	5.78	TTTGGA	56	7.6		GAAGAT	19	5.25	CAGAAA	19	4.49	GGAGGA	32	5.75		AGAAGC	93	0.61	CCTGAA	70	3.4	GGAGGA	114	3.4
AGGAAG	47	7.97	CAGAAA	30	5.77	CTGAAA	62	7.6		GATGAA	19	5.22	GAAGAA	21	4.35	AGAAAA	58	5.71		CTTCAG	59	0.59	AGCAGA	85	3.25	ACCTGA	68	3.25
AGAAGC	41	7.85	GCAGAA	25	5.64	CCTGAA	47	7.59		GGAGGA	24	5.15	TGAAGA	17	4.3	ACAGAA	38	5.66		CAAGAA	88	0.51	CAAGAA	90	2.99	AGATGA	83	3.24
AGAGGA	48	7.82	CATCAG	20	5.39	GAAGAG	63	7.48		CTTCAG	15	5.02	GAGGAA	18	4.16	AGAGAA	43	5.48		GATGAG	82	0.48	GATGAA	78	2.97	GATGAA	86	3.18
GTGAAG	37	7.43	GAAAAA	42	5.31	AAAAGA	90	7.45		TCAGAA	16	4.98	AAACAG	17	4.13	CAGAAT	36	5.37		AGGAGA	105	0.46	TGAAGC	63	2.68	GATGAT	66	3.11
GAAAAG	44	7.32	TGATGA	25	5.23	AGAGGA	57	7.38		AGAACT	17	4.96	AGAGAA	20	4.04	GGAGAA	33	5.34		ATGAAG	80	0.45	TGGAAA	74	2.57	AGGAGA	103	3.04
AAGAAA	53	7.18	TTGGAA	26	5.2	TGGAAA	60	7.3		CTCCAT	14	4.96	TGGAAG	14	3.88	CAGAGG	30	5.31		CAGAAG	88	0.42	AGATGA	74	2.42	GGAGAA	103	2.94
TTGAAG	33	7.06	AGAGAA	32	5.14	GAGAAG	55	7.26		AGAAAG	24	4.73	CAGAAG	14	3.72	TGATGA	37	5.27		AAGATG	79	0.38	TCTTCA	48	2.38	GAGATG	80	2.93
GAAGAG	47	6.94	CAGAGG	22	5.06	AGAAAC	63	7.22		AGAAGC	16	4.71	AGAAGC	14	3.68	GAAAAA	54	5.27		ATCTTC	45	0.36	GTGAAG	69	2.32	AAGGAG	104	2.79
TGAAGC	36	6.91	TCTTCA	21	5.02	AGCAGA	55	7.21		AATGGA	17	4.66	AGGAGA	15	3.62	AAGGAA	39	5.23		TTGAAG	61	0.33	AAGAAA	111	2.25	TGTGGA	65	2.66
ATGAAG	38	6.85	CAGAAG	25	4.99	GAGAAA	67	7.15		TTCAGA	14	4.61	AAGGAG	16	3.57	CTTCAG	28	5.17		GAAGAG	100	0.2	TGGAAG	67	2.16	AAGATG	81	2.45
GGAAGA	47	6.81	CAGGAA	24	4.96	ATGAAG	59	7.14		TGAAGA	18	4.6	CTGAAG	13	3.43	AGATGA	37	5.1		GGAGAA	99	0.15	GATGAT	59	2.13	GGAAGA	98	2.32
TCTTCA	23	6.76	GAAGAA	32	4.94	CTTCAG	44	6.88		CTGAAG	13	4.44	GAAAAG	17	3.35	ATGAAA	50	5.05		ATGATG	58	0.04	TTCAGA	53	2.05	TGGAAG	74	2.27
AAGGAG	41	6.76	ATTCAG	21	4.71	AGAAAG	67	6.86		GAAGCA	16	4.33	ACAGAA	15	3.34	AAAGAA	53	5.05		AGATGA	72	0.04	AGAGGA	83	1.98	CAAGAA	84	2.04
AAGGAA	45	6.19	GAAGCA	25	4.65	AACAGA	61	6.84		CAGATC	13	4.26	GAAAAC	15	3.28	GTGAAG	28	4.91		TTTGGA	46	-0.02	AGGAGA	80	1.83	TTTGGA	52	2.02
GAAGCA	35	6.07	GAAGGA	29	4.56	TGAAGG	49	6.8		ATGATG	13	4.21	AGAACA	16	3.26	TCAGAA	34	4.8		GGAAGA	93	-0.15	GAAGAG	84	1.72	TCATCA	50	2.02
CAGGAA	37	6.01	CAAGAA	27	4.53	GGAGGA	46	6.67		AAGCCA	15	4.17	GAAGAT	14	3.23	GCAGAA	32	4.79		AAGAAA	110	-0.15	TGAAGG	65	1.69	TGAAGC	64	1.99
CTTCAG	23	5.91	TCAGGA	20	4.52	GGAGAA	53	6.63		ATCTTC	10	4.11	GAAAGA	16	2.98	AAAAAG	50	4.79		GAAGGA	89	-0.22	GATGAG	65	1.67	AGAAGC	81	1.96
AGCAGA	32	5.77	AAAGAA	38	4.45	ACAGAA	65	6.52		AAAGAA	27	4.05	GAAAGC	12	2.96	AAGCAG	29	4.78		AAGCAG	76	-0.26	TTTGGA	49	1.57	TGAAGG	71	1.82
GGAAAA	40	5.74	AGGAAG	28	4.43	GAAGGA	53	6.51		GAGAAG	19	3.96	CTGAAA	12	2.89	TCTTCA	34	4.7		TTGGAA	52	-0.32	GCAGAA	71	1.43	GTGAAG	68	1.64
TGGAAA	33	5.59	AGAAGC	22	4.4	GAGGAA	52	6.51		GCAGAA	16	3.89	GCAGAA	13	2.84	GAAGAG	30	4.65		GCAGAA	73	-0.33	GGAGAA	78	1.36	CTTCAG	50	1.6
GAGGAA	40	5.44	AAGGAA	29	4.39	AGAGAA	68	6.51		TGGAAT	13	3.8	CTCCAT	9	2.83	TGAAGG	27	4.49		TGACTG	48	-0.37	AGATGC	58	1.31	TGAGAA	69	1.41
ATGATG	24	5.38	TTTGGA	21	4.35	ACTGAA	53	6.49		GAAGAG	17	3.74	AGAAGA	17	2.83	GAGATG	28	4.4		CAAAGA	72	-0.39	GGAGAT	60	1.03	GGAGAT	66	1.27
AGATGA	29	5.27	GAGAAA	28	4.33	GAGATG	49	6.47		TGATGA	14	3.65	GAACTG	11	2.82	AAGAAA	48	4.39		GGAGAT	65	-0.42	CTTCAG	44	0.97	AGAGAA	93	1.2
AAAGAA	46	5.24	CTGAAA	20	4.29	GAAAAA	84	6.45		AAGCAG	15	3.58	ACCTGA	9	2.81	TGAAGA	35	4.37		TGGAAG	67	-0.42	ATTCAG	45	0.93	TTGGAA	54	1.13
AGATGC	28	5.24	GATGAA	26	4.17	AGAAGT	56	6.41		GGAAGA	18	3.57	AGAACT	12	2.8	TGGATC	26	4.33		GAGGAA	85	-0.48	AGAACA	69	0.91	ATCTTC	40	1.07
TGAAGG	31	5.17	TGGAAG	22	4.15	AAGCAG	50	6.39		GATGGA	13	3.57	AAGAAT	16	2.79	ATTCAG	31	4.33		AGAGGA	86	-0.49	AAGCAG	65	0.81	GAAGGA	86	1.05
TCATCA	22	5.12	CCTGAA	19	4.06	GAAACA	59	6.34		ATGGAA	15	3.53	TTGGAA	12	2.79	GAAGGA	31	4.23		TCAAGA	54	-0.5	TGGAAC	53	0.78	CTGAAA	60	1.04
AGGAAA	39	5.09	ACTGGA	20	4.05	GTGAAG	44	6.29		ATGAAA	16	3.52	AACAGA	13	2.71	GATGAG	26	4.23		GATGAT	50	-0.54	GAAGGA	72	0.62	ACTTCA	44	1.01
AGAGAA	39	4.99	TCAAGA	20	4.02	TTGGAA	51	6.29		CAAAGA	16	3.52	ATCAGA	11	2.7	AAAGAG	36	4.21		AAGGAG	83	-0.57	GAGATG	58	0.62	GCAGAA	71	1
ACCTGA	23	4.95	TGTGGA	18	3.87	GAAAAG	64	6.25		ACAGAA	16	3.5	TGGAAT	11	2.66	AGGAGA	30	4.21		CCTGAA	49	-0.61	AACCAG	58	0.59	GATGGA	62	0.78
GATGAA	29	4.92	TCAGAA	21	3.84	CAAGAA	62	6.19		ATGAAG	14	3.49	AAGAAC	13	2.64	CAGATC	24	4.2		AGAAGG	81	-0.62	TTGGAA	48	0.59	AGCAGA	72	0.75
CCTGAA	24	4.88	AGAAAG	29	3.81	AGAAGG	49	6.08		ATTCAG	10	3.46	GAGAAA	16	2.62	CAGGAA	28	4.12		CTCCAT	41	-0.66	TCAAGA	52	0.58	AGAGGA	84	0.74
TGAGAA	28	4.67	TGAAGG	21	3.8	TGTGGA	45	6.01		GTGAAG	14	3.44	TGAAAG	12	2.58	AGAATG	33	4.11		AAGAGG	80	-0.66	TCATCA	40	0.56	GAAGAG	84	0.73
AAGAGG	34	4.54	GGAGGA	25	3.76	AAACAG	58	5.85		TGGATC	11	3.4	ATGATG	11	2.57	AAAGGA	36	4.07		GAAGCA	69	-0.69	AAGATC	51	0.43	ACTGGA	55	0.71
AGAAAA	41	4.46	AGGAAA	30	3.7	TGGAAC	42	5.83		AACTGG	12	3.4	ATGGAA	12	2.57	GAAACA	33	3.98		AGGAAG	80	-0.7	GGAAGA	71	0.42	CAAAGA	70	0.62
CAAGAA	31	4.35	GAAAAT	29	3.58	TCAGAA	54	5.71		ATTGGA	11	3.19	AGAGGA	13	2.47	ACTGGA	24	3.9		ATCAAG	51	-0.75	TGGATC	43	0.38	TTGAAG	51	0.58
CAGAAT	23	4.27	AGAATG	20	3.53	AGAAGC	47	5.61		TCTTCA	10	3.11	CAAGAA	13	2.46	GAAAGA	35	3.86		ATTCAG	40	-0.8	GATGCA	49	0.24	CAGAAA	70	0.57
CAGAGG	31	4.25	GAAAAG	27	3.5	AGGAGA	51	5.57		AAACAG	15	3.09	TGAAGG	12	2.43	TTCAGA	30	3.82		GATGAA	57	-0.83	GAAGCA	62	0.24	TGGAAA	64	0.57
CAAAGA	31	4.23	AAGATG	23	3.48	AAGGAG	50	5.52		AAGGAG	16	3.02	AAAAGA	18	2.4	AAAAGC	32	3.81		AGAAAG	79	-0.83	ATCAAG	51	0.23	AACTGG	54	0.57
GCAGAA	30	4.1	ACTTCA	17	3.41	CAGGAA	43	5.34		TTGGAA	10	3	GATGAA	12	2.34	GCAAAA	31	3.76		TGAAGC	51	-0.86	AAGGAG	69	0.2	GAACTG	53	0.45
TTCAGA	18	3.89	GATGGA	20	3.39	ATGATG	47	5.27		CAGAGG	13	2.96	CAGAAT	11	2.3	GAGAGA	29	3.72		TGAAGT	44	-0.89	CAAGAT	49	0.15	GAGGAT	60	0.42
TTTGGA	18	3.85	TTGAAG	19	3.37	TGAAAG	54	5.25		AGGAAG	17	2.92	ACTTCA	10	2.27	CATCAG	24	3.71		TCAGAA	48	-0.89	GAAAAA	86	0.11	AACTTC	40	0.36
AAGAGA	34	3.82	ATGATG	19	3.36	TTCAGA	46	5.13		AGAAAC	14	2.84	AGAATG	12	2.23	ATGGAA	33	3.67		GAAGTT	44	-0.91	TTGAAG	45	0.09	AAGAAA	102	0.27
TGAAGT	21	3.67	AGATGA	23	3.31	AAAGCA	55	5.08		AAGAAC	13	2.84	AGTGAA	11	2.15	AATGGA	30	3.62		AGCAGA	64	-0.92	ACAAGA	63	0.08	AGAAAA	101	0.25
GAGAAA	35	3.62	AGGACA	20	3.28	TTGAAG	47	5.06		ACTTCA	9	2.82	TTTGGA	10	2.13	GAGGAA	27	3.58		AGAAAA	88	-0.94	GATGGA	54	0.08	TGAAAG	61	0.2
TTGGAT	17	3.62	GAGGAA	23	3.24	TGATGA	46	4.95		ATGGAT	10	2.81	GAAAAT	13	2.11	TGAAGC	24	3.57		TTCAGA	38	-0.95	ACCTGA	44	0.05	ATTCAG	41	0.19
AAGCAA	29	3.55	AAGAGA	27	3.13	AGAACT	50	4.89		CCTGAA	10	2.78	AAGAAG	14	2.07	AGAGGA	28	3.5		AAAGAA	89	-0.98	ATCTTC	32	-0.04	AAGCAG	64	0.08
GAAGTT	20	3.52	TGGAAT	20	3.11	TGGAAT	47	4.81		GAACTG	11	2.66	AAGATG	11	2.06	CTGAAG	23	3.41		GAACTG	48	-1	GAACTG	47	-0.04	AGAAAG	83	0.03
GAAAGA	32	3.5	ATGGAA	21	3.03	TGAGAA	49	4.79		CAGAAT	10	2.61	AAAGCT	10	2.04	CAAAGA	32	3.41		AGAGAA	77	-1.01	CTCCAT	37	-0.06	TCAGGA	48	0.01
AGCAAA	28	3.42	AAAGAT	25	2.97	AAGAGA	63	4.77		AGAGAA	17	2.61	GTGAAG	10	2.03	AGAAGG	27	3.38		TGGAAA	55	-1.03	CAGAAA	62	-0.07	TGGAAC	49	-0.02
TGGAAG	23	3.33	TGACTG	14	2.94	TCAGGA	37	4.69		GAAAGA	18	2.55	AAAGCA	12	2	AAGCCA	25	3.37		TGGAAT	42	-1.09	ACTTCA	36	-0.09	AGATGC	50	-0.05
AGAAGT	22	3.25	AAAAGA	31	2.89	GAAGAT	49	4.65		GAAGGA	14	2.54	GAAGCA	10	1.96	GATGAA	31	3.34		CAGAAA	59	-1.1	GAGGAA	66	-0.19	CAGAGG	67	-0.14
CTGAAA	21	3.21	ATCAGA	18	2.86	GAAAGA	55	4.61		TGAAAC	11	2.53	GTTGGA	9	1.94	ACTTCA	28	3.3		AAGCCA	51	-1.12	AGAGAA	71	-0.2	AGGAAG	77	-0.16
GTTGGA	18	3.2	GTTGGA	15	2.85	GCAGAA	47	4.6		GAAAAC	13	2.53	AAGCAG	10	1.92	GAAAAG	33	3.28		CAACTT	33	-1.12	AAGCCA	52	-0.21	GAAGCA	61	-0.16
AGAAAC	27	3.16	GCAAAA	20	2.84	GAAGAC	42	4.53		AAGATC	10	2.51	AAAGGA	14	1.89	AAAGCA	31	3.23		AAAGAG	74	-1.15	CAAAGA	60	-0.22	CAGGAA	62	-0.21
ATTCAG	17	3.02	AGAGGA	20	2.81	AAGGAA	55	4.47		AAAGAT	14	2.46	GAGAGA	12	1.88	AGGACA	24	3.2		GAGATG	52	-1.18	AGAAAA	83	-0.26	CTCCAT	37	-0.26
ATCAAG	21	3	AGGAGA	22	2.8	ATGGAA	47	4.45		ACCTGA	10	2.41	TGAGAA	11	1.86	TGGAAC	22	3.17		AACTTC	31	-1.18	GGAAAA	71	-0.31	TCAGAA	48	-0.33
AAAAGC	25	3	GAAGAC	18	2.8	AAAACC	48	4.42		ACTGGA	11	2.38	GAGATG	9	1.85	GAAAGC	25	3.15		AAGATC	44	-1.18	AGGAAG	64	-0.33	GAGAAA	80	-0.36
CAAGAT	18	2.98	CAAAAG	22	2.76	ACTGGA	36	4.37		GAACCA	11	2.37	ACTACA	8	1.83	AAGGAC	24	3.14		AAAGCT	46	-1.2	CAGATC	40	-0.36	AAGATC	47	-0.44
ACTGGA	20	2.9	AAAGCT	18	2.74	TCAAGA	46	4.29		AGAGGA	14	2.35	TACAGA	9	1.73	TGGAAG	25	3.11		ACCTGA	40	-1.2	TCAGAA	46	-0.41	AGGACA	58	-0.51
GATGAG	22	2.88	ATCTTC	14	2.71	AGATGT	45	4.27		TGACTG	8	2.33	CAGGAA	10	1.69	GAAAAC	29	3.09		TCAGGA	44	-1.21	TGACTG	36	-0.42	AGATGT	43	-0.54
TCAGAA	20	2.87	AAGCAG	17	2.68	GATGGA	38	4.23		GAGATG	11	2.32	AAGCAA	10	1.62	CTGAAA	28	3.05		AAAGCA	59	-1.23	CTGAAA	45	-0.49	TCAAGA	46	-0.56
CATCAG	17	2.86	CAAGAT	17	2.63	GAAAAT	64	4.21		AACCAA	12	2.31	ATGAAA	13	1.61	AGCAAA	29	3.04		TGAGAA	51	-1.24	CATCAG	40	-0.53	ATGAGA	54	-0.58
AGAAAG	29	2.84	TACAGA	17	2.63	AAAGGA	54	4.06		TGAAGG	11	2.27	TCAGGA	8	1.61	AGAAAG	31	3.03		CAGAAT	43	-1.25	AGAAGG	63	-0.57	GAAAGA	77	-0.65
TGACTG	16	2.68	CAAAGA	21	2.6	AAAGCT	40	4.04		AGATGC	10	2.27	AGGAAA	13	1.59	AGGAAG	26	3		TGGAAC	43	-1.29	GAGAGA	62	-0.58	CAACTT	34	-0.68
AACAGA	25	2.68	TCATCA	15	2.5	AATGAA	62	4.01		AACCAG	11	2.22	GAAGAG	11	1.57	AAAAGA	43	2.95		AGGACA	57	-1.31	ATGGAT	40	-0.59	AAGAGA	75	-0.7
ACAAGA	24	2.67	GAAACC	15	2.48	AGTGAC	35	3.94		AACAGA	12	2.21	CATCAG	7	1.52	AAGATG	30	2.88		GAGAAA	70	-1.32	TGGAAT	40	-0.61	AAGGAC	56	-0.72
AGAACA	23	2.63	AAGCCA	15	2.47	AAACCA	43	3.91		GAAAAG	16	2.15	GAGAAG	11	1.5	AAGAGA	33	2.83		CTGAAA	42	-1.32	ACTGGA	43	-0.62	GAACTT	36	-0.73
GGAAAC	23	2.62	AAGCAA	19	2.46	GAAGCA	40	3.91		AACAAG	12	2.13	TTGAAG	9	1.5	TGGAAT	27	2.81		ATGAGA	51	-1.37	CTACAT	33	-0.64	TTCAGA	37	-0.77
ACTGAA	19	2.55	AAGGAC	16	2.44	AAGAAC	49	3.89		TTTGGA	9	2.12	GAACTT	8	1.49	AAGCAA	29	2.79		GAAGAC	55	-1.37	TGAGAA	51	-0.7	CAAGAT	43	-0.77
AACAAG	23	2.54	GAGAGA	20	2.43	AGATGA	44	3.82		AAGAGG	13	2.12	ATCTTC	7	1.47	AAAGAC	28	2.74		AGAAGT	50	-1.38	AGATGT	38	-0.75	GAAGTT	41	-0.79
AGTGAC	18	2.52	AAAGGA	23	2.4	TGAAGC	34	3.77		CAAGAA	12	2.09	GAACCA	8	1.45	GATGGA	23	2.74		AAGAGA	68	-1.38	AGGACA	52	-0.78	ATGGAA	53	-0.79
GCAAGA	22	2.5	GGATCA	14	2.39	GATGAT	39	3.7		AGTGAA	11	2.06	CAGATC	7	1.43	AAAACC	26	2.71		CAAGAT	41	-1.38	AACTTC	31	-0.8	ACTGAA	44	-0.86
ATGGAA	20	2.44	TGAGAA	19	2.37	AAACCT	40	3.65		GAAACT	10	2.02	AATGGA	10	1.4	AACAAC	27	2.7		ACAAGA	51	-1.4	AAAGAA	77	-0.81	AGAAGT	52	-0.94
ACTTCA	15	2.4	ACAAAG	19	2.37	GAACCA	35	3.57		GAAAAA	18	2.01	ACTGGA	8	1.39	TTTGGA	28	2.61		ACTGGA	42	-1.4	GAGGAT	46	-0.82	AAGCCA	47	-1.01
GATGAT	17	2.38	GAAAGA	24	2.36	ATTCAG	37	3.55		AGAACA	11	2	TGGAAC	8	1.36	AAGAGG	23	2.57		GGAAAA	64	-1.4	AAACAG	54	-0.84	AAAGAG	74	-1.08
CAGAAA	22	2.37	AAAAGC	18	2.3	AGGAAA	52	3.54		AAACCA	11	1.99	AAAAGC	10	1.34	AAACAG	26	2.53		AGAATG	47	-1.43	AAGAAC	54	-0.87	CAGATC	38	-1.09
GAACTT	15	2.35	GTCAAG	14	2.27	CAAAGA	46	3.53		GAAACA	12	1.99	GATGAT	8	1.33	AGAAAC	27	2.46		AACCAG	47	-1.45	AAGAGA	63	-1	ATCAAG	42	-1.13
GAAACT	18	2.34	GAATCA	15	2.27	GAAACT	41	3.5		AAAGCA	11	1.97	AAGAGA	12	1.32	TGAAAC	25	2.45		TGAAAG	50	-1.46	AGAAGT	46	-1.06	AACCAG	46	-1.13
AAGACT	18	2.31	GAAGTT	16	2.24	TGACTG	29	3.49		GATGCA	9	1.97	CAAAAG	10	1.29	TTGGAA	27	2.43		AGATGC	41	-1.49	AAGGAT	45	-1.06	TTGGAT	31	-1.14
GAGATG	20	2.3	AAGACT	16	2.18	ACCTGA	32	3.46		AAAGCT	9	1.92	GGAGAA	10	1.26	TGAGAA	27	2.38		AGATGT	36	-1.5	AACAAG	51	-1.22	ATTGGA	38	-1.17
AGGAAC	22	2.29	TGAAAG	18	2.1	CAAACA	42	3.4		AGAATG	11	1.84	GAGGAT	8	1.24	AAACCA	25	2.32		GAAAAA	70	-1.54	GAACCA	44	-1.23	ATGAAA	57	-1.31
AAAGGA	27	2.29	AAAAAG	28	2.1	AGAGAT	43	3.37		GAACTT	8	1.8	ATCCAA	8	1.21	TGACTG	21	2.29		GATGGA	45	-1.54	AAGAGG	55	-1.24	AGAACT	39	-1.5
ACAGAA	23	2.23	GGAAGA	20	2.09	TCTTCA	38	3.36		GGAGAT	10	1.75	GAAACA	10	1.2	AGAAGT	27	2.28		GAAAGA	63	-1.59	CAGAGG	53	-1.3	AAGAAC	55	-1.51
CTCCAT	14	2.22	AGGAAC	15	2.08	GAAAAC	46	3.36		AAAGAG	15	1.74	AACAAG	9	1.18	GAACAA	26	2.27		ACTACA	35	-1.59	TACAAG	39	-1.34	TGGATC	31	-1.53
AAGATC	17	2.14	GAAAAC	18	2.07	GAGGAT	33	3.35		AAGAGA	14	1.73	AGATGT	8	1.16	TACAGA	24	2.25		AGAACT	37	-1.61	AAAAAG	71	-1.36	AAAGAA	84	-1.57
AGAATG	20	2.1	ACCTGA	13	2.04	AAGATG	41	3.27		CAAGAT	9	1.73	AGAGAT	9	1.16	AAGACT	24	2.18		CTACAT	27	-1.63	ATGGAA	45	-1.41	AATGAA	55	-1.58
GGAGAT	18	2.09	AACTGG	14	2.03	ATCAGA	40	3.24		AATGAA	12	1.67	GGAGAT	8	1.12	GAACTT	24	2.15		GAAAAG	60	-1.66	ACAGAA	51	-1.42	CTACAT	28	-1.58
TGAAAG	20	2.06	CAAACA	16	2.02	GGAAAA	48	3.23		TACAAG	9	1.67	GCAAGA	8	1.11	AATCAG	24	2.15		GATGCA	41	-1.67	AACTGG	38	-1.42	ACAAGA	52	-1.6
AGGACA	21	2.06	ACTACA	14	2.01	CAAAAG	44	3.2		GAAAGC	10	1.66	AAGAGG	10	1.1	CAAGAA	26	2.12		CAGAGG	59	-1.68	AGAAAC	50	-1.48	GAGGAA	65	-1.6
GAAACA	23	2.03	ACAGAA	18	1.99	AAGAGG	38	3.17		GATGAT	8	1.66	AAAGAG	11	1.09	AAACCT	23	2.04		CAGGAA	49	-1.68	AAAAGA	69	-1.53	TGAAGT	36	-1.62
GAAAAT	23	2.03	AAACCT	14	1.99	GAAACC	34	3.16		AGAAGT	10	1.63	GGATCA	7	1.02	ATCAGA	24	2		AAAGAC	45	-1.73	AGAACT	38	-1.54	AAACCA	44	-1.64
TGGAAC	17	2	AGAACT	16	1.93	GAACTG	31	3.12		GAGAAA	14	1.6	ATGAAG	9	1.01	GAACTG	19	1.96		GAAACT	35	-1.77	AACATG	35	-1.6	GACAAA	52	-1.7
AATCAA	19	1.97	GAAGAT	18	1.87	TGAAAC	37	3.12		CAGGAA	10	1.59	AATCAG	7	1.01	GAGAAA	29	1.94		AACAAG	47	-1.8	AAAGGA	57	-1.66	AAACCT	34	-1.74
GAACTG	16	1.96	TATGAA	17	1.86	AGATGC	30	3.12		AAAACC	10	1.58	ATTGGA	7	1	AACAAG	27	1.89		AGAAAC	48	-1.81	GAACAT	36	-1.7	GAAAAT	53	-1.74
AAGAAC	22	1.95	AGCAAA	18	1.84	GAGAGA	40	3.11		GAGGAA	12	1.42	AGTGAC	7	0.98	ATGATG	24	1.89		CAGATC	34	-1.82	AGAGAT	44	-1.7	AAAGGA	66	-1.75
AAGCCA	20	1.92	GAGGAT	15	1.82	GATGAA	39	3.06		AACTTC	6	1.37	GATCAT	7	0.9	GAAGAT	24	1.87		AGAACA	49	-1.86	GAAACT	36	-1.71	AACATG	36	-1.76
AAGGAT	19	1.9	GAACTG	13	1.8	AAGGAC	35	2.98		TGAAAG	9	1.36	AATGAA	11	0.88	TTGGAT	24	1.84		AAGGAC	49	-1.86	AGAAAG	56	-1.74	AGAACA	48	-1.78
AAAGAG	26	1.89	ATGAAA	22	1.79	TGAAGT	37	2.95		GGAAAA	13	1.32	ATCAAG	7	0.88	GGAAGA	22	1.78		GCAAGA	43	-1.89	GATTCA	28	-1.79	GAAAAG	67	-1.8
AAACCA	19	1.88	CAAGTA	14	1.74	ATCAAG	37	2.91		GAGGAT	8	1.31	CTACAT	6	0.88	ACAAAG	24	1.74		AAAAGC	45	-1.89	ATCAAA	39	-1.86	AAGGAT	46	-1.8
TGAAAC	17	1.87	AAGAGG	19	1.68	AGTGAA	40	2.89		GATATG	7	1.3	TGGAAA	8	0.85	AAGAAT	32	1.73		ATGGAT	30	-1.89	ATGAGA	40	-1.86	GATGCA	35	-1.95
ATCAGA	16	1.86	CAGATC	12	1.67	GAAAGC	34	2.84		TGAAGT	7	1.27	GAACAT	7	0.83	GAAGAC	19	1.72		GAAAGC	50	-1.9	TGAAGT	31	-1.87	ACAAAG	49	-1.96
AAAGCA	22	1.85	AATCCA	13	1.65	AAGCCA	33	2.83		AAAAGC	10	1.27	ATGGAT	7	0.82	GGAAAC	18	1.71		TACAGA	32	-1.91	TATGGA	33	-1.88	AAGACA	50	-2.03
TGTGGA	16	1.83	AACAGA	17	1.64	CAGAAT	36	2.83		AGAAGG	11	1.25	TACAAG	7	0.8	CAACTT	21	1.67		GACAAA	45	-1.92	GTCAAG	33	-1.92	TGGAAT	33	-2.1
AGATGT	15	1.79	ATTGGA	14	1.58	CATCAG	29	2.83		TGCAAC	7	1.24	CAAACA	8	0.8	ACTGAA	23	1.66		TTGGAT	23	-1.92	AAGGAC	42	-1.93	AACAAG	47	-2.11
GAACAT	16	1.78	TGGAAC	12	1.52	GAAGTT	37	2.82		AGAGAT	9	1.24	AAGGAT	8	0.8	AGGAAC	19	1.65		ATCAGA	33	-1.93	GAAGTT	31	-1.98	CATCAG	31	-2.13
ATGGCG	17	1.74	ATGGTC	11	1.51	ATGAAA	56	2.74		TGGAAA	9	1.23	ATTCAG	6	0.78	AACTGG	17	1.63		AAAAAG	66	-1.95	AAAGCT	34	-2.01	GAAAGC	46	-2.14
TCAAGA	16	1.73	AAGGAG	17	1.49	AACCAG	32	2.72		CAAAAC	9	1.2	AACATG	7	0.77	TCATCA	20	1.62		GAAAAC	42	-1.97	GTTGGA	29	-2.02	AAAGCA	49	-2.21
GAAAAA	29	1.71	GAAAGC	14	1.43	TGGATC	27	2.71		CTGAAA	8	1.2	CAAAGA	8	0.77	AACAGA	23	1.57		GATTCA	24	-1.97	GATCAT	26	-2.04	ATCAGA	34	-2.21
GAAACC	17	1.69	AAGACA	16	1.4	AGGACA	34	2.71		TCAGGA	7	1.2	TCAAGA	7	0.77	GATGAT	24	1.54		ACTGAA	32	-1.98	AGAATG	41	-2.05	TGACTG	30	-2.25
GAAAAC	20	1.66	AAATCC	12	1.38	AACTGG	29	2.63		GAAGAC	9	1.17	GAAATC	7	0.68	AGTGAA	23	1.53		AAGACA	44	-1.99	ATGAAA	46	-2.08	ACAGAA	47	-2.27
AGAACT	16	1.65	AAAGAC	15	1.36	AAAAGC	42	2.58		GAAAAT	11	1.12	AACTGG	6	0.65	TCAGGA	18	1.48		ATGAAA	44	-2	GAACTT	26	-2.13	AAGAAT	52	-2.27
AAAGCT	16	1.63	CAGAAT	13	1.35	TTGGAT	32	2.39		AAACTC	7	1.1	AAAAAG	13	0.65	GGATCA	18	1.46		AACATG	31	-2.03	GAACAA	41	-2.14	GCAAGA	43	-2.29
AAAGAT	22	1.62	TGAAGT	13	1.32	AAGACT	35	2.37		GAACAA	9	1.08	ACAAAG	8	0.6	AAGGAG	21	1.46		AACAGA	43	-2.04	GCAAGA	42	-2.15	AGGAAA	62	-2.29
GCAAAA	20	1.58	TTGGAT	11	1.32	AATGGA	37	2.37		GCAAAA	9	1.08	AGATGC	6	0.53	CAAAAG	22	1.45		AAGACT	32	-2.05	ACATGA	31	-2.15	AAGAGG	54	-2.34
TATGGA	14	1.57	GATGAT	12	1.31	AGCAAA	40	2.29		GATGAG	8	1.03	GATGCA	6	0.52	ATGAAG	23	1.45		AAGGAT	38	-2.06	GAAAAC	42	-2.17	AGTGAC	34	-2.35
TCAGGA	15	1.57	ACTGAA	13	1.31	GGAAAC	33	2.29		ACAAGA	10	1.03	ACAACT	6	0.48	AGAGAT	23	1.45		GTTGGA	30	-2.07	CAAACA	37	-2.17	AAAACC	39	-2.37
TTGGAA	14	1.56	AATGAA	20	1.29	CTCCAT	26	2.24		AAACCT	7	1.02	ACAAGA	8	0.47	AGAACA	23	1.38		ATCCAA	28	-2.07	CAGAAT	34	-2.19	ATGGAT	30	-2.37
AAAAGA	28	1.55	ATGAGA	15	1.29	GACAAA	40	2.23		GTTGGA	7	1	AGATGA	7	0.4	ATGAGA	23	1.38		GAAACA	42	-2.07	AACAGA	44	-2.21	AAATCC	28	-2.38
TACAAG	16	1.54	AACAAC	14	1.29	ATTGGA	32	2.15		TGAAGC	7	0.99	GAAGAC	7	0.39	TTGAAG	22	1.38		AAACAG	47	-2.08	GAAGAC	41	-2.23	GAAGAC	43	-2.41
GATGGA	17	1.54	ACAACT	13	1.24	AGAACA	40	2.08		TACAGA	7	0.99	TATGGA	6	0.36	TCAAGA	22	1.34		AAAACC	32	-2.1	TGAAAG	34	-2.23	GATTCA	26	-2.41
CAACTT	12	1.42	TGAAAC	13	1.24	AACCAA	34	1.92		ATGGCG	8	0.96	AACCAG	6	0.35	ATCTTC	20	1.33		AAACCT	28	-2.1	TCAGGA	29	-2.25	GAACAT	30	-2.45
GATCAT	13	1.4	AGAAAC	15	1.22	AAGAAT	48	1.86		CATCAG	7	0.92	ACATGA	6	0.3	AGTGAC	17	1.33		AAGAAC	42	-2.11	TTGGAT	25	-2.27	GAAATC	31	-2.46
ATTGGA	14	1.3	TGGATC	10	1.21	ATGAGA	35	1.74		CGAAGA	8	0.91	TCATCA	5	0.28	ACAAGA	23	1.29		AAGGAA	54	-2.11	AAGGAA	51	-2.34	GTTGGA	29	-2.48
AACTTC	12	1.28	AGACAA	16	1.2	ACTTCA	28	1.73		ACAAAG	9	0.85	AATCAA	7	0.28	AGATGC	17	1.29		AAAAGA	62	-2.12	GGATCA	29	-2.35	ACTACA	27	-2.61
GAATCA	14	1.24	GAACAT	13	1.19	CAAGAT	31	1.69		AAAAGA	16	0.84	GAATCA	6	0.27	AATGAA	31	1.27		CATCAG	28	-2.12	GAAAAG	52	-2.38	AAGGAA	61	-2.61
AAAAAG	26	1.24	GATCAT	11	1.19	AAAGAG	40	1.66		AGTGAC	7	0.76	TGAAAC	6	0.27	AACCAA	20	1.19		AATGGA	38	-2.12	GAAAAT	44	-2.38	AAAGAT	45	-2.62
ATGAAA	20	1.23	AGTGAC	11	1.18	GATGAG	28	1.61		GAAGTT	6	0.71	GATTCA	5	0.27	TATGGA	22	1.12		AGTGAA	37	-2.13	AAACTC	29	-2.41	GAGAGA	52	-2.62
GAAGAC	19	1.19	AAGAAT	19	1.13	AAACTC	30	1.59		CAAAAG	8	0.64	AGAAAC	7	0.25	GAAACT	20	1.06		AGAGAT	36	-2.15	AATGGA	36	-2.41	AGACAA	46	-2.64
AAACAG	20	1.19	GGAGAT	13	1.12	AACTTC	29	1.58		GTGTCG	7	0.64	AAGGAA	9	0.22	ACTACA	19	1.04		GAACAT	31	-2.19	GAAAGA	50	-2.43	TGCAAC	29	-2.65
AGACAA	19	1.19	TATGGA	12	1.12	ATCTTC	28	1.57		GACAAT	6	0.6	GAACAA	7	0.19	AACTTC	19	1.01		GACAAT	30	-2.21	AATGAC	30	-2.46	TACAGA	30	-2.67
ATGCAA	14	1.13	AAACAG	15	1.08	GATGCA	24	1.49		AGGAAA	11	0.59	CAAGAT	6	0.17	GAAAAT	31	1.01		AATCCA	26	-2.22	AAAGAG	51	-2.48	CAAAAG	43	-2.68
GAGGAT	16	1.11	AGAAGT	16	1.07	GAACTT	28	1.46		GAAACC	7	0.58	AATGAC	6	0.13	ACAACT	19	0.99		GAAAAT	39	-2.22	CAGGAA	40	-2.48	GTCAAG	32	-2.71
GAACCA	16	1.08	AGTGAA	15	1.04	CAACTT	26	1.46		GAACAT	6	0.57	AAGACA	7	0.07	AGAACT	20	0.93		TATGAA	33	-2.23	GACAAA	40	-2.51	AATGAC	30	-2.71
TATGAA	15	1.07	AACATG	12	1.03	TCATCA	28	1.42		ATCCAA	6	0.57	TGTGGA	5	0.06	CAAGAT	19	0.92		AACTGG	26	-2.23	AGGAAA	52	-2.52	TACAAG	33	-2.73
AAACTC	13	1.06	TACAAG	12	0.99	AACAAG	36	1.4		AACTAC	6	0.57	AAATCC	5	-0.03	AAAGAT	30	0.88		ATGGAA	38	-2.23	TACAGA	31	-2.52	AGCAAA	41	-2.76
AATGGA	16	1.03	AGATGT	12	0.99	TACAGA	30	1.38		AAATCC	6	0.53	AAGACT	5	-0.09	AAATCC	18	0.84		CAAACA	32	-2.24	AAACCT	28	-2.55	AAAGCT	31	-2.78
AAGGAC	16	0.98	TGAAGC	11	0.94	AAAGAT	43	1.37		GATTCA	5	0.5	AAGATC	5	-0.09	CCTGAA	14	0.82		ACAACT	23	-2.25	AAAGAC	40	-2.62	AGAGAT	37	-2.86
GACAAA	18	0.95	ATCAAG	12	0.92	AAAGAC	36	1.36		ACTTCG	5	0.46	AACTTC	4	-0.14	GGAGAT	16	0.74		AAGAAT	37	-2.27	CAACTT	20	-2.63	GAAACT	32	-2.87
AATGAA	19	0.92	AAACCA	12	0.9	GTTGGA	22	1.34		AAGGAC	7	0.46	AGAAGT	6	-0.14	GACGAC	13	0.71		GAACTT	23	-2.27	AACAAC	34	-2.65	CAGAAT	30	-2.88
CAGATC	11	0.9	GAAATC	12	0.85	AATCAG	30	1.31		TGGAAC	6	0.45	CAAGTA	5	-0.17	GAAACC	14	0.65		CAAAAG	38	-2.29	AATCAA	32	-2.72	GATCAA	28	-2.93
GAAATC	13	0.87	ACAAGA	14	0.84	ACATGA	30	1.18		TCAAGA	6	0.39	ACGACT	4	-0.18	CAAAAC	17	0.62		ACAGAA	38	-2.29	AAAGAT	41	-2.73	ACAACT	24	-2.94
TGGATC	10	0.86	AATCAA	15	0.81	AAGACA	34	1.14		GGAAAC	7	0.34	ATGGTC	4	-0.21	AAGCTA	18	0.55		GAACCA	31	-2.29	ACTACA	24	-2.74	TGAAAC	29	-2.96
AACCAG	15	0.85	GAACTT	10	0.79	AATCCA	26	1.08		CAAACA	7	0.22	GACAAT	5	-0.22	AAGACA	20	0.54		AGGAAA	48	-2.31	AAACCA	33	-2.77	AAAAGC	43	-3.03
ATCTTC	9	0.84	ATGCAA	11	0.77	GAATCA	29	1.04		CAACTT	4	0.22	AAGGAC	5	-0.22	GCAAGA	15	0.53		AAGCAA	40	-2.31	AATGAA	40	-2.81	GATCAT	22	-3.05
ATCAAA	15	0.8	AAAGCA	14	0.74	AAGGAT	31	0.99		TTGAAG	5	0.2	GATATC	4	-0.26	AACTAC	17	0.53		GGAAAC	37	-2.33	AAGAAT	41	-2.81	GAAAAA	67	-3.08
AAACCT	13	0.8	ATGGAT	11	0.73	AAGCAA	33	0.96		AAAAAG	13	0.18	AGCAAA	6	-0.27	CAAACA	18	0.52		CAAAAC	28	-2.35	ACTGAA	29	-2.83	GAACCA	32	-3.11
AGAGAT	15	0.73	AGAACA	14	0.7	CAGATC	21	0.93		GATCAA	5	0.17	AACCAA	5	-0.35	GTTGGA	15	0.49		ACATGA	27	-2.35	GATCAA	27	-2.84	GAATCA	25	-3.13
AATCCA	12	0.72	TGCAAC	8	0.7	ACAAGA	33	0.92		TCATCA	4	0.17	TGAAGC	4	-0.37	ATGCAA	17	0.46		AAACCA	31	-2.37	ACTTCG	20	-2.87	GAAACC	32	-3.13
AAGACA	17	0.72	AAGATC	11	0.62	ATGGTC	20	0.89		AGATGT	5	0.14	GATATG	4	-0.37	AGACAA	19	0.43		AAACTC	22	-2.38	AAAGCA	34	-2.96	GCAAAA	39	-3.17
AGTGAA	15	0.71	GAACCA	10	0.61	GGAGAT	23	0.82		ATCAAA	6	0.12	GAAGGA	6	-0.39	GAACCA	13	0.42		TGGATC	22	-2.38	GACAAT	25	-3	ATCAAA	29	-3.21
AACATG	14	0.69	AACCAA	12	0.52	GATTCA	25	0.77		AAGGAA	10	0.12	AACAAC	5	-0.41	GAGGAT	14	0.39		GAAACC	30	-2.38	TATGAA	29	-3.03	ATCCAA	22	-3.21
TGCAAC	11	0.68	CAAAAC	11	0.48	GTCAAG	21	0.76		AAAGGA	9	0.1	CAATCA	4	-0.45	ATGGAT	18	0.38		TATGGA	27	-2.38	ACAAAG	37	-3.03	AATCAG	26	-3.21
GATCAA	12	0.65	GACAAA	13	0.48	GCAAAA	32	0.76		GGATCA	5	0.08	AAGCCA	4	-0.47	AACCAG	13	0.35		AGTGAC	28	-2.39	ATTGGA	21	-3.1	AGAATG	36	-3.22
GAGAGA	20	0.61	GATTCA	9	0.45	ACAAAG	32	0.76		GTCAAG	5	0.05	TGGATC	3	-0.47	GATATG	18	0.32		GAGGAT	35	-2.39	AGTGAA	33	-3.12	GAACAA	37	-3.23
CAAGTA	12	0.59	ATCCAA	10	0.44	AGACAA	32	0.75		ATGCAA	5	-0.01	AGAAGG	6	-0.47	GAAGTT	18	0.31		AATGAA	36	-2.4	GAAACC	28	-3.13	TATGAA	30	-3.23
ATGGAT	11	0.57	CTCCAT	7	0.4	AGAATG	29	0.73		ATCAGA	5	-0.02	TATGAA	5	-0.52	ATGGTC	13	0.27		TACAAG	24	-2.41	TGCAAC	24	-3.14	ACATGA	27	-3.31
AATGAC	12	0.52	AGATGC	9	0.36	AAGATC	26	0.55		TTGGAT	4	-0.03	GAAACT	4	-0.57	ACCTGA	12	0.25		AGGAAC	37	-2.41	AAAAGC	36	-3.16	AAAGAC	40	-3.33
TGGAAT	11	0.52	AAGAAC	13	0.34	AACATG	26	0.5		AAGACA	7	-0.04	AAAGAT	6	-0.58	CTCCAT	12	0.23		AGACAA	37	-2.42	AAGACT	27	-3.17	GAAGTA	33	-3.34
GATGCA	12	0.48	AAAGAG	16	0.32	ATGGAT	24	0.41		CAAGTA	5	-0.05	AATCCA	4	-0.59	ATCAAA	23	0.18		AAGCTA	25	-2.43	CAAAAG	38	-3.2	AATGGA	36	-3.34
CAAAAG	16	0.39	AACCAG	9	0.26	CAAAAC	28	0.36		AATGAC	5	-0.09	GATGGA	4	-0.59	AAGGAT	18	0.18		AACAAC	31	-2.44	AAGACA	33	-3.25	AACCAA	30	-3.36
AGACAT	12	0.39	GAAACT	10	0.25	AAATCC	24	0.34		ATCAAG	5	-0.11	TGAAGT	4	-0.6	GATCAT	16	0.09		AGCAAA	36	-2.44	AATCAG	24	-3.29	AATCCA	24	-3.37
AATCAG	12	0.34	GAGATG	10	0.23	GAAATC	25	0.31		AGCAAA	6	-0.19	GGAAAA	6	-0.61	TATGAA	25	0.06		ATTGGA	22	-2.46	ATGCAA	25	-3.3	AAGACT	24	-3.39
AAAACC	14	0.31	AACTAC	9	0.21	CAATCA	23	0.25		AAGCTA	4	-0.3	TGACTG	3	-0.62	AGATGT	17	0.03		ACAAAG	39	-2.47	AAATCC	20	-3.31	AACTAC	23	-3.41
AACTGG	11	0.3	ATCAAT	11	0.17	ATGCAA	24	0.18		AAAGAC	6	-0.34	CAACTT	3	-0.62	AAGAAC	17	-0.01		AATCAG	24	-2.47	ATCCAA	21	-3.31	AAAAAG	64	-3.43
GAACAA	15	0.25	GTGAAG	10	0.16	TATGAA	33	0.17		ACGAAG	5	-0.36	AAGCTA	4	-0.65	CAAGTA	16	-0.03		GAGAGA	46	-2.47	AGACAA	35	-3.33	GAAAAC	40	-3.47
AAGAAT	16	0.24	CAATCA	9	0.13	TGCAAC	17	-0.06		TGAGAA	5	-0.38	TGCAAC	3	-0.65	AATCAA	22	-0.04		AAATCC	23	-2.5	AATCCA	24	-3.34	AACAGA	36	-3.48
ATCAAT	10	0.22	GCAAGA	10	0.11	GCAAGA	21	-0.06		CTACAT	3	-0.38	GATCAA	4	-0.66	AGACAT	15	-0.16		AACCAA	28	-2.51	GAAACA	34	-3.35	AGTGAA	34	-3.64
TTCGAA	9	0.17	GATGAG	9	0.04	TATGGA	22	-0.09		AATCCA	4	-0.41	CGAATG	3	-0.66	ACATGA	15	-0.2		TGCAAC	21	-2.53	GAGAAA	44	-3.53	AAACTC	21	-3.68
GAAAGC	15	0.14	GATATG	9	0	CAAGTA	23	-0.12		AAGAAT	7	-0.42	AGGACA	4	-0.66	AAACTC	14	-0.23		GCAAAA	35	-2.53	GAAGTA	28	-3.54	TATGGA	23	-3.7
ATCCAA	10	0.09	AACAAG	11	0	AGGAAC	20	-0.17		AGGAAC	5	-0.42	ATGCAA	4	-0.67	GAACAT	14	-0.23		GATCAA	23	-2.57	TGAAAC	25	-3.57	GATATG	19	-3.81
AAAGAC	15	0.08	AATGGA	11	-0.01	GAACAT	23	-0.2		ACTACA	4	-0.43	AAAGAC	5	-0.69	ATTGGA	16	-0.24		AGACAT	24	-2.64	GAAATC	25	-3.58	AGACAT	23	-3.82
ACTTCG	8	0.08	ATCAAA	12	-0.05	AATGAC	22	-0.21		GATATC	3	-0.45	CGTCGC	3	-0.7	CTACAT	14	-0.24		ATCAAA	26	-2.65	ATCAAT	17	-3.62	AGAAAC	39	-3.96
GATTCA	9	0.08	GAAACA	11	-0.08	AGACAT	22	-0.38		GAAATC	4	-0.46	ATGAGA	4	-0.74	GAATCA	15	-0.25		GAAATC	23	-2.67	AAAACC	27	-3.63	ATCAAT	18	-3.97
ACAACT	10	0.02	AGAGAT	11	-0.08	AATCAA	30	-0.55		GAAACG	5	-0.5	CGAACA	3	-0.74	GATGCA	11	-0.27		AAAGAT	32	-2.67	AACCAA	24	-3.65	GATATC	17	-4
GTCAAG	10	-0.06	AAACTC	8	-0.09	GACAAT	21	-0.61		ACTGAA	4	-0.56	GAAGTT	3	-0.75	GACAAA	15	-0.32		GTCAAG	22	-2.68	AGACAT	23	-3.69	ACTTCG	15	-4.02
ATGAGA	12	-0.12	GATGCA	8	-0.11	GGATCA	15	-0.65		TATGAA	4	-0.61	TTGGAT	3	-0.79	AATGAC	14	-0.33		TGAAAC	21	-2.74	GGAAAC	28	-3.77	AGGAAC	31	-4.05
AACCAA	12	-0.13	AATCAG	9	-0.12	GAACAA	25	-0.67		GCAAGA	5	-0.61	AAACTC	3	-0.81	ATCAAG	15	-0.36		ACTTCG	14	-2.78	CAAGTA	22	-3.83	GGATCA	26	-4.05
CAATCA	9	-0.16	CTACAT	7	-0.16	ACTACA	19	-0.74		GACAAA	5	-0.61	AAACCT	3	-0.87	AACATG	14	-0.39		GAACAA	33	-2.81	TCAACG	17	-3.99	CAAAAC	31	-4.06
GGATCA	9	-0.2	GGAAAC	9	-0.16	GATCAA	20	-0.76		TTCGAA	3	-0.64	GAAGTA	4	-0.9	AATCCA	13	-0.39		TTCGAA	13	-2.85	GAATCA	22	-4.01	AATCAA	24	-4.06
GACGAC	13	-0.27	AAGGAT	10	-0.27	CTACAT	18	-0.77		GCGAAT	3	-0.64	GTCGAC	2	-0.93	GATTCA	13	-0.64		GATATG	21	-2.86	ATCAGA	25	-4.06	ATGCAA	20	-4.07
AACAAC	12	-0.29	ACATGA	8	-0.31	GAAGTA	21	-0.79		AACATG	3	-0.68	ACTTCG	2	-0.94	CGAAGA	10	-0.68		GAATCA	21	-2.86	GATATC	13	-4.07	GGAAAC	30	-4.1
ACAAAG	13	-0.32	AAAACC	9	-0.37	TACAAG	19	-0.85		TATGGA	3	-0.74	AGACAT	3	-0.97	ATCCAA	12	-0.69		AACTAC	21	-2.88	AGTGAC	16	-4.1	ATGGTC	16	-4.18
GAAACG	12	-0.43	GATATC	7	-0.39	AAGCTA	19	-0.95		GAAGTA	4	-0.76	ATCAAA	4	-0.99	TGCAAC	9	-0.74		AAAGGA	36	-2.9	AAGCAA	29	-4.12	AACAAC	24	-4.19
GATATC	7	-0.6	TCAACG	6	-0.42	GATATG	16	-1.21		AGGACA	4	-0.77	GTGTCG	2	-0.99	GTCAAG	9	-0.75		GGATCA	20	-2.93	GATATG	16	-4.14	AAACAG	34	-4.19
CAAACA	11	-0.68	GAAGTA	9	-0.62	AACAAC	19	-1.25		GATCAT	2	-0.87	GATGAG	3	-1	ACGAAG	10	-0.76		AATGAC	21	-3.01	ACAACT	18	-4.14	GAAACA	30	-4.37
TACAGA	8	-0.75	GAACAA	9	-0.69	ATCCAA	15	-1.39		AATCAG	3	-0.89	AGGAAC	3	-1.03	ATCAAT	18	-0.86		ATCAAT	15	-3.02	CAATCA	18	-4.24	GACAAT	18	-4.42
ACATGA	7	-1	AAGCTA	7	-0.73	CGAAGA	14	-1.51		GTCGAC	3	-0.91	TCGTCG	2	-1.04	CAATCA	11	-0.89		ATGGTC	13	-3.05	GAAAGC	25	-4.35	TCAACG	18	-4.48
GATATG	6	-1.04	GATCAA	7	-0.83	TCAACG	11	-1.65		TCGTCG	3	-0.94	ACTGAA	3	-1.14	GAAATC	12	-0.99		AATCAA	20	-3.09	AACTAC	15	-4.39	GGAAAA	48	-4.55
TCAACG	6	-1.04	CAACTT	5	-0.87	ATCAAA	23	-1.71		AATACG	3	-0.94	TTCGAA	2	-1.15	AAGATC	10	-1.3		ATGCAA	17	-3.12	AGCAAA	30	-4.4	GTGTCG	15	-4.58
CTACAT	5	-1.04	AACTTC	5	-0.98	AACTAC	14	-1.74		AGACAA	4	-0.94	GACAAA	4	-1.18	GAAACG	8	-1.36		GATCAT	15	-3.17	AGGAAC	26	-4.47	ATGGCG	17	-4.71
GAAGTA	9	-1.09	ACTTCG	4	-1.07	GATATC	13	-1.78		CAATCA	3	-0.95	GCAAAA	4	-1.2	TACAAG	10	-1.49		GAAGTA	18	-3.21	ACGAAG	17	-4.48	AAAAGA	56	-4.75
CGACGA	9	-1.21	CGAAGA	6	-1.43	ACAACT	14	-1.81		AGACGA	4	-1.03	AAAACC	3	-1.21	GACAAT	10	-1.63		ACGACT	14	-3.23	TTCGAA	10	-4.55	CAAGTA	20	-4.8
ATGGTC	5	-1.24	AATGAC	5	-1.46	GATCAT	12	-1.82		AGACAT	3	-1.08	CGTATG	2	-1.24	CGACGA	5	-1.67		TCAACG	14	-3.24	AAGCTA	18	-4.56	AAGCAA	29	-4.85
AAATCC	6	-1.27	AGACAT	5	-1.48	ATCAAT	20	-1.94		ACGAAA	4	-1.11	CAAAAC	3	-1.25	AGACGA	7	-1.79		GTGTCG	13	-3.27	ATGGTC	12	-4.56	AAGCTA	18	-5.15
GACAAT	7	-1.29	ACGAAG	5	-1.55	AGACGA	11	-2.09		ACATGA	2	-1.11	TCAACG	2	-1.26	ATGGCG	4	-2.07		GATATC	11	-3.32	CGAAGA	22	-4.63	ACAACG	15	-5.29
AAGCTA	6	-1.39	GACAAT	5	-1.57	GTCGAC	4	-2.71		AAGCAA	4	-1.12	ATCAAT	3	-1.29	TGAAGT	9	-2.09		GACGAC	20	-3.42	ATGGCG	14	-4.7	CAAACA	19	-5.47
AACGAA	9	-1.39	TTCGAA	3	-1.64	GTGTCG	3	-2.72		ACGACT	2	-1.13	GGAAAC	3	-1.35	AACGAA	8	-2.11		AGACGA	20	-3.44	ACGACT	9	-4.82	ACGACT	5	-5.49
ACAACG	7	-1.48	AGACGA	5	-1.65	ATGGCG	5	-2.73		GAATCA	2	-1.18	TTGCGA	1	-1.46	ACTTCG	4	-2.14		CGAAGA	17	-3.48	GTGTCG	9	-4.88	CAATCA	13	-5.5
CGAATG	5	-1.5	CGAACA	3	-1.72	ACGAAG	7	-2.81		TCAACG	2	-1.23	GAAACC	2	-1.48	CGAAAA	8	-2.26		CAAGTA	17	-3.49	CAAAAC	20	-4.96	TTCGAA	13	-5.6
ACTACA	5	-1.51	ACAACG	3	-1.77	GAAACG	8	-2.93		AATCAA	3	-1.27	GAAAAA	6	-1.48	CGAATG	3	-2.36		ACGAAG	14	-3.49	ACAACG	15	-5	CGTATG	7	-5.69
AACTAC	4	-1.68	AATACG	4	-1.78	CGTATG	5	-2.99		CGAATG	2	-1.3	AGACAA	3	-1.52	CGAACA	3	-2.47		CGAATG	14	-3.5	GCAAAA	27	-5.02	TTGCGA	2	-5.7
CAAAAC	8	-1.69	TTGCGA	2	-1.84	CGAATG	4	-3.07		ACAACT	2	-1.31	ACGCAA	1	-1.67	TCGTCG	1	-2.53		TTGCGA	8	-3.52	GCGAAT	12	-5.04	CGAATG	9	-5.77
ACGCAA	6	-1.74	GCGAAT	2	-1.97	CGAACA	7	-3.18		ATGAGA	3	-1.37	AAACCA	2	-1.74	ACAACG	2	-2.59		ACAACG	17	-3.52	GACGAC	14	-5.04	GCGAAT	8	-5.77
ACGACT	4	-1.77	GTGTCG	1	-1.98	ACTTCG	6	-3.2		TTGCGA	1	-1.42	GACGAC	1	-1.75	ACGACT	3	-2.6		CAATCA	13	-3.54	CGTATG	6	-5.08	GACGAC	12	-5.95
TTGCGA	3	-1.89	GTCGAC	1	-1.98	CGACGA	2	-3.35		ATGGTC	1	-1.48	ACGAAA	2	-1.76	AAACGA	6	-2.66		GACGAA	14	-3.59	GTCGAC	6	-5.11	AATACG	4	-6.01
AAACGA	7	-1.93	ACGACT	2	-1.99	GACGAC	3	-3.42		CGAAAA	3	-1.56	GTCAAG	1	-1.77	TTCGAA	5	-2.69		ATGGCG	13	-3.62	CGAATG	12	-5.18	GTCGAC	10	-6.13
CGAAAA	6	-1.97	ATGGCG	2	-1.99	ACGAAA	9	-3.46		CGTCGC	4	-1.57	ATGGCG	1	-1.81	GTCGAC	2	-2.71		CGAAAA	12	-3.63	AACGAA	10	-5.2	TCGTCG	3	-6.3
CGAAGA	6	-2.02	CGTATG	2	-2.12	GCGAAT	3	-3.47		AAGACT	1	-1.68	AACTAC	1	-1.82	GAAGTA	8	-2.72		ACGAAA	9	-3.67	AATACG	10	-5.23	ACGAAG	10	-6.31
CGAACA	5	-2.05	CGAAAA	3	-2.25	ACGACT	5	-3.49		GACGAC	2	-1.68	AGACGA	2	-1.86	GATCAA	5	-2.8		GAAACG	12	-3.7	AGACGA	12	-5.7	CGAAGA	14	-6.43
CGTATG	2	-2.05	GACGAC	1	-2.26	TTCGAA	6	-3.6		AAACGA	2	-1.68	AAACGA	2	-1.91	TTGCGA	2	-2.82		CGAACA	7	-3.83	CGAAAA	12	-5.71	CGAAAA	13	-6.5
GTGTCG	3	-2.06	GAAACG	3	-2.28	GACGAA	4	-3.66		ACAACG	2	-1.76	AATACG	1	-1.99	CGTCGC	1	-2.87		AATACG	6	-3.93	TTGCGA	6	-5.89	GAAACG	10	-6.62
AGACGA	6	-2.18	CGAATG	1	-2.35	ACAACG	4	-3.78		GACGAA	2	-1.77	AACGAA	1	-2	ACGAAA	6	-2.91		CGACGA	12	-3.97	CGAACA	7	-5.9	CGAACA	7	-6.64
AATACG	3	-2.25	CGACGA	1	-2.37	CGTCGC	1	-3.8		ATCAAT	1	-1.87	CGACGA	0	-2.07	GCGAAT	2	-3.05		GCGAAT	5	-4.07	TCGTCG	6	-5.97	ACGAAA	10	-6.66
TCGTCG	1	-2.28	AAACGA	2	-2.51	AATACG	6	-3.81		CGAACA	1	-1.93	GCGAAT	0	-2.15	TCAACG	1	-3.12		CGTCGC	10	-4.08	CGACGA	10	-6.02	AGACGA	13	-6.68
ACGAAG	5	-2.38	CGTCGC	0	-2.6	TTGCGA	1	-3.88		AACGAA	1	-1.98	GAAACG	1	-2.19	GTGTCG	0	-3.16		ACGCAA	5	-4.08	AAACGA	11	-6.1	AACGAA	7	-6.7
GCGAAT	3	-2.46	GACGAA	1	-2.62	CGAAAA	8	-3.92		AACAAC	1	-2.03	GACGAA	0	-2.22	GATATC	3	-3.21		AACGAA	4	-4.26	GAAACG	13	-6.2	CGTCGC	4	-6.78
GTCGAC	2	-2.53	ACGAAA	2	-2.82	ACGCAA	2	-3.93		AAGGAT	1	-2.09	CGAAGA	1	-2.24	AATACG	4	-3.4		CGTATG	2	-4.3	ACGCAA	3	-6.21	ACGCAA	7	-6.85
ACGAAA	4	-2.56	TCGTCG	0	-2.83	TCGTCG	0	-4.01		CGACGA	1	-2.1	ACAACG	0	-2.32	CGTATG	1	-3.42		AAACGA	9	-4.33	GACGAA	4	-7.04	CGACGA	8	-6.97
CGTCGC	2	-2.59	AACGAA	2	-3.02	AAACGA	4	-4.54		ACGCAA	1	-2.14	CGAAAA	1	-2.45	ACGCAA	1	-3.52		GTCGAC	5	-4.42	ACGAAA	6	-7.27	GACGAA	7	-7.08
GACGAA	2	-3.3	ACGCAA	0	-3.08	AACGAA	1	-5.5		CGTATG	0	-2.24	ACGAAG	0	-2.66	GACGAA	1	-3.75		TCGTCG	2	-4.5	CGTCGC	3	-7.78	AAACGA	5	-7.74
