# Supplementary material for: Transcriptome-wide modulation of splicing by the exon junction complex
Source: Genome Biol. 2014 Dec 5;15(12):551. doi: 10.1186/s13059-014-0551-7 (PMC4268817; doi:10.1186/s13059-014-0551-7)
Supplement: Additional file 21: — List of intron retention events changed identified by MISO and DiffSplice. [file 13059_2014_551_MOESM21_ESM.xls]

## Sheet: IR_MISO_Diff.minus.bed.infos.tx
Additional file 21. List of EJC-dependent intron retention events.
Chr	Position.start	Position.end	Ensemble	Gene	Strand	MISO 4A3	DS 4A3	MISO Y14	DS Y14	MISO MLN	DS MLN
chr12	53701713	53701836	ENSG00000094914	AAAS	-	NA	0.230053	NA	NA	NA	NA
chr12	125627241	125627397	ENSG00000081760	AACS	+	NA	NA	NA	-0.105898	NA	NA
chr5	17216256	17216508	ENSG00000215196	AC091878.1	-	NA	-0.105624	NA	NA	NA	NA
chr3	38167832	38168001	ENSG00000060971	ACAA1	-	NA	0.113932	NA	0.160691	NA	NA
chr1	154557820	154558229	ENSG00000160710	ADAR	-	NA	0.211786	NA	NA	NA	NA
chr1	154574724	154574861	ENSG00000160710	ADAR	-	NA	-0.144739	NA	NA	NA	NA
chr21	46643492	46645462	ENSG00000197381	ADARB1	+	0.17	NA	NA	NA	NA	NA
chr4	99993592	99993724	ENSG00000197894	ADH5	-	NA	0.14419	NA	NA	NA	NA
chr14	105212644	105212677	ENSG00000185100	ADSSL1	+	NA	0.246076	NA	NA	NA	0.24607
chr2	61412753	61413581	ENSG00000173209	AHSA2	+	0.22	NA	0.205	NA	0.18	NA
chr11	94229994	94231237	ENSG00000168876	ANKRD49	+	NA	NA	NA	NA	-0.13	NA
chr11	94230222	94231237	ENSG00000168876	ANKRD49	+	NA	NA	NA	NA	-0.155	NA
chr11	94230243	94231237	ENSG00000168876	ANKRD49	+	NA	NA	NA	NA	-0.17	NA
chr11	94230284	94231237	ENSG00000168876	ANKRD49	+	NA	NA	NA	NA	-0.165	NA
chr5	139941286	139941685	ENSG00000113108	APBB3	-	NA	0.191181	NA	NA	NA	NA
chr20	61920848	61921030	ENSG00000101199	ARFGAP1	+	NA	-0.155427	NA	NA	NA	NA
chr9	140509452	140509526	ENSG00000197070	ARRDC1	+	NA	-0.1101	NA	-0.120874	NA	NA
chrX	76938943	76939031	ENSG00000085224	ATRX	-	NA	-0.191209	NA	NA	NA	NA
chr16	28847443	28848072	ENSG00000168488	ATXN2L	+	NA	NA	NA	NA	0.16	NA
chr16	28847497	28848072	ENSG00000168488	ATXN2L	+	NA	NA	0.18	NA	NA	NA
chr1	1310170	1310377	ENSG00000175756	AURKAIP1	-	NA	-0.159674	NA	NA	NA	NA
chr17	8110206	8110494	ENSG00000178999	AURKB	-	NA	NA	NA	0.134524	NA	NA
chr17	8110206	8110494	ENSG00000178999	AURKB	-	NA	NA	NA	0.134524	NA	NA
chr16	31123348	31123442	ENSG00000103507	BCKDK	+	NA	0.106538	NA	NA	NA	NA
chr7	93623222	93623664	ENSG00000105829	BET1	-	NA	-0.109046	NA	NA	NA	NA
chr20	11898659	11898982	ENSG00000132640	BTBD3	+	NA	-0.201712	NA	NA	NA	NA
chr11	63590320	63590607	ENSG00000168005	C11orf84	+	NA	-0.166973	NA	NA	NA	NA
chr16	89783032	89783138	ENSG00000075399	C16orf7	-	NA	0.146348	NA	NA	NA	NA
chr8	146277971	146278133	ENSG00000182307	C8orf33	+	NA	NA	NA	-0.14948	NA	NA
chr9	139887014	139887092	ENSG00000148362	C9orf142	+	NA	0.108548	NA	NA	NA	NA
chr9	139887152	139887377	ENSG00000148362	C9orf142	+	0.22	NA	NA	NA	NA	NA
chr9	139887426	139887505	ENSG00000148362	C9orf142	+	NA	0.101348	NA	0.130719	NA	NA
chr9	35660644	35660743	ENSG00000159884	CCDC107	+	NA	NA	NA	-0.13004	NA	NA
chr5	162870931	162871343	ENSG00000113328	CCNG1	+	NA	-0.386474	NA	NA	NA	-0.233584
chr2	135711949	135712051	ENSG00000082258	CCNT2	+	NA	-0.168477	NA	-0.177091	NA	NA
chr11	33744009	33744117	ENSG00000085063	CD59	-	NA	NA	NA	0.105995	NA	NA
chr13	115037956	115038039	ENSG00000130177	CDC16	+	NA	-0.11377	NA	NA	NA	NA
chr17	16251999	16252454	ENSG00000166582	CENPV	-	NA	NA	NA	0.101164	NA	NA
chr22	51019982	51020178	ENSG00000254413	CHKB-CPT1B	-	NA	0.118926	NA	0.11681	NA	NA
chr19	1271245	1271328	ENSG00000099622	CIRBP	+	-0.125	-0.143567	NA	-0.100432	NA	NA
chr2	201721534	201721614	ENSG00000013441	CLK1	-	NA	0.13561	NA	NA	NA	NA
chr1	155238150	155238499	ENSG00000176444	CLK2	-	NA	-0.211086	NA	-0.139238	NA	NA
chr17	7847566	7847794	ENSG00000170037	CNTROB	+	NA	-0.155397	NA	NA	NA	NA
chr17	40714505	40714630	ENSG00000068120	COASY	+	NA	-0.109412	NA	NA	NA	NA
chr3	48608593	48608676	ENSG00000114270	COL7A1	-	NA	0.106973	NA	NA	NA	NA
chr3	48608711	48609434	ENSG00000114270	COL7A1	-	NA	0.111876	NA	NA	NA	NA
chr3	48629900	48630003	ENSG00000114270	COL7A1	-	NA	0.129239	NA	NA	NA	NA
chr20	61467685	61467830	ENSG00000092758	COL9A3	+	NA	-0.184783	NA	NA	NA	NA
chr12	10862713	10863133	ENSG00000060138	CSDA	-	NA	NA	NA	-0.117844	NA	NA
chr17	79994519	79994597	ENSG00000169738	DCXR	-	NA	-0.105259	NA	NA	NA	NA
chr10	74033818	74033915	ENSG00000168209	DDIT4	+	NA	-0.105926	NA	NA	NA	NA
chr22	24315532	24315957	ENSG00000099977	DDT	-	NA	0.153781	NA	0.211348	NA	NA
chr19	14520259	14520348	ENSG00000123136	DDX39A	-	NA	0.105476	NA	NA	NA	NA
chr12	124092070	124092147	ENSG00000111364	DDX55	+	NA	-0.125342	NA	-0.164504	NA	NA
chr16	461076	461361	ENSG00000242612	DECR2	+	-0.25	NA	NA	NA	NA	NA
chr1	153906347	153906611	ENSG00000198837	DENND4B	-	NA	NA	NA	0.183511	NA	NA
chr14	24470142	24470242	ENSG00000187630	DHRS4L2	+	-0.24	NA	NA	NA	NA	NA
chr13	73333301	73333611	ENSG00000083520	DIS3	-	NA	-0.115334	NA	NA	NA	NA
chr10	74094375	74095538	ENSG00000148719	DNAJB12	-	NA	-0.18799	NA	0.15719	NA	NA
chr6	31937980	31938120	ENSG00000204348	DOM3Z	-	NA	0.145252	NA	NA	NA	NA
chr16	67915748	67915857	ENSG00000038358	EDC4	+	NA	0.103755	NA	NA	NA	NA
chr11	8008969	8009120	ENSG00000175390	EIF3F	+	NA	0.152153	NA	0.122375	NA	NA
chr15	44853940	44855149	ENSG00000104131	EIF3J	+	NA	-0.213413	NA	NA	NA	NA
chr5	65370896	65370930	ENSG00000112851	ERBB2IP	+	NA	NA	NA	0.17387	NA	NA
chr22	29694885	29695185	ENSG00000182944	EWSR1	+	-0.25	NA	NA	NA	NA	NA
chr22	29694885	29695224	ENSG00000182944	EWSR1	+	-0.12	NA	NA	NA	NA	NA
chr7	148506247	148506402	ENSG00000106462	EZH2	-	NA	0.194729	NA	NA	NA	NA
chr20	2819917	2820435	ENSG00000132635	FAM113A	-	NA	-0.11426	NA	NA	NA	NA
chrX	134166605	134167155	ENSG00000134590	FAM127A	+	NA	-0.186386	NA	NA	NA	NA
chr2	58390082	58390164	ENSG00000115392	FANCL	-	NA	0.138658	NA	0.115609	NA	NA
chr14	75746831	75747263	ENSG00000170345	FOS	+	NA	-0.151226	NA	-0.141404	NA	NA
chr14	75747370	75747486	ENSG00000170345	FOS	+	NA	-0.137037	NA	-0.115651	NA	NA
chrX	151124332	151124509	ENSG00000102287	GABRE	-	NA	0.197243	NA	NA	NA	NA
chr9	35738149	35738229	ENSG00000070610	GBA2	-	NA	0.238749	NA	NA	NA	NA
chr9	35738371	35738523	ENSG00000070610	GBA2	-	NA	0.168069	NA	NA	NA	NA
chr2	85785728	85786040	ENSG00000115486	GGCX	-	NA	NA	NA	-0.101784	NA	NA
chr7	100280400	100280635	ENSG00000146830	GIGYF1	-	NA	NA	NA	0.159719	NA	NA
chr3	52729318	52729437	ENSG00000016864	GLT8D1	-	NA	NA	NA	0.104324	NA	NA
chr3	52727345	52727424	ENSG00000163938	GNL3	+	NA	0.181705	NA	NA	NA	NA
chr14	93264012	93264286	ENSG00000066455	GOLGA5	+	NA	NA	NA	0.103845	NA	NA
chr8	145139233	145139316	ENSG00000197858	GPAA1	+	NA	0.201846	NA	0.192835	NA	NA
chr8	145139778	145139946	ENSG00000197858	GPAA1	+	NA	0.122308	NA	NA	NA	NA
chr8	145583407	145583832	ENSG00000185803	GPR172A	+	NA	0.198627	NA	NA	NA	NA
chr6	43592799	43593100	ENSG00000172432	GTPBP2	-	NA	0.19821	NA	NA	NA	NA
chr11	118964971	118965170	ENSG00000188486	H2AFX	-	NA	-0.335118	NA	-0.270608	NA	-0.229309
chr15	28900566	28900641	ENSG00000206149	HERC2P9	+	NA	NA	NA	0.164922	NA	NA
chr1	934993	935072	ENSG00000188290	HES4	-	NA	-0.107151	NA	NA	NA	NA
chr17	79661883	79661954	ENSG00000185359	HGS	+	NA	NA	NA	-0.10478	NA	NA
chr6	29912411	29912836	ENSG00000206503	HLA-A	+	-0.13	NA	NA	NA	NA	NA
chr19	8530246	8530364	ENSG00000099783	HNRNPM	+	0.185	0.197257	NA	NA	NA	NA
chr4	83346036	83346716	ENSG00000152795	HNRPDL	-	NA	-0.407809	NA	-0.384119	NA	-0.326111
chr4	83346820	83347190	ENSG00000152795	HNRPDL	-	NA	-0.364887	NA	-0.354489	NA	-0.272693
chr16	67201125	67201378	ENSG00000102878	HSF4	+	NA	0.13866	NA	NA	NA	NA
chrX	153051428	153051667	ENSG00000067829	IDH3G	-	NA	0.104069	NA	NA	NA	NA
chr19	10793380	10793801	ENSG00000129351	ILF3	+	NA	-0.20061	NA	-0.123175	NA	NA
chr18	12028150	12028841	ENSG00000141401	IMPA2	+	NA	0.147183	NA	NA	NA	NA
chr11	71941942	71942037	ENSG00000165458	INPPL1	+	NA	0.106949	NA	NA	NA	NA
chr1	201824051	201824252	ENSG00000198700	IPO9	+	NA	NA	NA	0.107322	NA	NA
chr1	234743598	234743780	ENSG00000168264	IRF2BP2	-	NA	0.128298	NA	NA	NA	NA
chr12	108957931	108958055	ENSG00000136003	ISCU	+	NA	-0.150995	NA	NA	NA	NA
chr11	65486220	65486344	ENSG00000172977	KAT5	+	NA	NA	NA	0.131582	NA	NA
chr12	13233848	13235937	ENSG00000084444	KIAA1467	+	0.38	NA	0.365	NA	NA	NA
chr17	43003554	43003782	ENSG00000186185	KIF18B	-	NA	-0.214023	NA	-0.229818	NA	NA
chr17	43009610	43010041	ENSG00000186185	KIF18B	-	NA	NA	NA	0.105343	NA	NA
chr14	50246393	50246466	ENSG00000165516	KLHDC2	+	NA	NA	NA	-0.103564	NA	NA
chr2	143746473	143746911	ENSG00000115919	KYNU	+	NA	-0.125976	NA	-0.109184	NA	NA
chr17	44632790	44632897	ENSG00000238083	LRRC37A2	+	NA	NA	NA	-0.124993	NA	NA
chr4	1305859	1305923	ENSG00000090316	MAEA	+	NA	0.107164	NA	NA	NA	NA
chrX	51638391	51638599	ENSG00000179222	MAGED1	+	NA	NA	NA	-0.177915	NA	NA
chr15	75650959	75651045	ENSG00000140400	MAN2C1	-	NA	0.113677	NA	NA	NA	NA
chr15	75651766	75651961	ENSG00000140400	MAN2C1	-	NA	-0.134626	NA	NA	NA	NA
chr15	75652552	75652906	ENSG00000140400	MAN2C1	-	NA	-0.116189	NA	NA	NA	NA
chr15	75653029	75653387	ENSG00000140400	MAN2C1	-	NA	NA	NA	-0.129303	NA	NA
chr5	10401598	10402171	ENSG00000145495	MAR6	+	NA	NA	NA	-0.11362	NA	NA
chr1	46501201	46501227	ENSG00000086015	MAST2	+	NA	-0.115453	NA	NA	NA	NA
chr8	145736286	145736374	ENSG00000167700	MFSD3	+	NA	NA	NA	0.146381	NA	NA
chr1	67450275	67452086	ENSG00000198160	MIER1	+	0.31	NA	NA	NA	NA	NA
chr1	67450335	67452086	ENSG00000198160	MIER1	+	0.27	NA	NA	NA	NA	NA
chr17	7490335	7490479	ENSG00000129255	MPDU1	+	-0.15	NA	NA	NA	NA	NA
chr4	6642435	6642555	ENSG00000179010	MRFAP1	+	NA	-0.119568	NA	NA	NA	NA
chr14	23299157	23299259	ENSG00000172590	MRPL52	+	NA	NA	NA	0.100411	NA	NA
chr6	31732132	31732213	ENSG00000204410	MSH5	+	NA	NA	NA	0.122992	NA	NA
chr16	815617	815691	ENSG00000102854	MSLN	+	NA	NA	NA	-0.120406	NA	NA
chr1	155160688	155160804	ENSG00000185499	MUC1	-	NA	-0.283115	NA	NA	NA	NA
chr11	65632616	65632691	ENSG00000172732	MUS81	+	NA	NA	NA	NA	-0.205	NA
chr16	66839729	66839815	ENSG00000159593	NAE1	-	NA	0.184396	NA	NA	NA	NA
chr18	55269718	55270044	ENSG00000134440	NARS	-	NA	0.228952	NA	0.204542	NA	NA
chr7	158447950	158448031	ENSG00000146918	NCAPG2	-	NA	0.13238	NA	NA	NA	NA
chr3	136664594	136664994	ENSG00000158092	NCK1	+	NA	-0.136543	NA	NA	NA	NA
chr2	232322068	232322354	ENSG00000115053	NCL	-	NA	NA	NA	-0.135478	NA	NA
chr9	140109973	140110111	ENSG00000188566	NDOR1	+	NA	0.154171	NA	NA	NA	NA
chr9	140110640	140110724	ENSG00000188566	NDOR1	+	NA	NA	NA	-0.158914	NA	NA
chr11	67799990	67800390	ENSG00000110717	NDUFS8	+	NA	-0.211224	NA	-0.143899	NA	NA
chr15	90809108	90809520	ENSG00000182768	NGRN	+	NA	0.130926	NA	NA	NA	NA
chr5	37064121	37064629	ENSG00000164190	NIPBL	+	NA	-0.127548	NA	NA	NA	NA
chr20	2634954	2635060	ENSG00000101361	NOP56	+	NA	-0.120555	NA	-0.153604	NA	NA
chr10	123718925	123719016	ENSG00000107672	NSMCE4A	-	NA	0.120086	NA	NA	NA	NA
chr7	135329766	135330216	ENSG00000155561	NUP205	+	NA	0.105298	NA	NA	NA	NA
chr17	73229063	73229153	ENSG00000125450	NUP85	+	NA	0.12771	NA	NA	NA	NA
chr17	73230883	73231195	ENSG00000125450	NUP85	+	NA	0.123457	NA	NA	NA	NA
chr19	42806477	42806589	ENSG00000079462	PAFAH1B3	-	NA	-0.182999	NA	-0.117261	NA	NA
chr12	56712965	56713092	ENSG00000135473	PAN2	-	NA	NA	NA	0.204992	NA	NA
chr8	145057979	145058176	ENSG00000178685	PARP10	-	NA	0.176397	NA	NA	NA	NA
chr14	20825679	20825797	ENSG00000129484	PARP2	+	NA	0.167257	NA	0.139208	NA	NA
chr1	154918247	154918455	ENSG00000163346	PBXIP1	-	NA	NA	NA	-0.136085	NA	NA
chr11	66617935	66618145	ENSG00000173599	PC	-	NA	0.153397	NA	0.101393	NA	NA
chr2	74734274	74734485	ENSG00000115289	PCGF1	-	NA	-0.142882	NA	NA	NA	NA
chr13	113834356	113834472	ENSG00000126226	PCID2	-	NA	0.130746	NA	0.176969	NA	NA
chr13	113850536	113851492	ENSG00000126226	PCID2	-	NA	NA	NA	0.12252	NA	NA
chr11	770903	770993	ENSG00000177225	PDDC1	-	NA	-0.15561	NA	-0.106443	NA	NA
chr16	70010635	70010714	ENSG00000196696	PDXDC2P	-	NA	NA	NA	0.273854	NA	NA
chr11	45935754	45935867	ENSG00000121680	PEX16	-	NA	-0.105528	NA	NA	NA	NA
chr16	30767841	30767911	ENSG00000156873	PHKG2	+	NA	0.187838	NA	NA	NA	NA
chr9	139744589	139744958	ENSG00000054148	PHPT1	+	NA	NA	NA	-0.103491	NA	NA
chr16	88799140	88799686	ENSG00000103335	PIEZO1	-	NA	0.185043	NA	NA	NA	NA
chr9	35091288	35092540	ENSG00000165282	PIGO	-	NA	0.137625	NA	NA	NA	NA
chr19	2233904	2233997	ENSG00000104886	PLEKHJ1	-	NA	-0.14017	NA	NA	NA	NA
chr1	16059024	16059107	ENSG00000116786	PLEKHM2	+	NA	0.100201	NA	NA	NA	NA
chr7	102952578	102952654	ENSG00000105819	PMPCB	+	NA	0.148703	NA	NA	NA	NA
chr16	57504041	57504192	ENSG00000102978	POLR2C	+	NA	0.192698	NA	0.130518	NA	NA
chr1	46654652	46654914	ENSG00000085998	POMGNT1	-	NA	0.199159	NA	NA	NA	NA
chr8	145722676	145722793	ENSG00000160972	PPP1R16A	+	NA	-0.109927	NA	NA	NA	NA
chr11	6340794	6340887	ENSG00000170955	PRKCDBP	-	NA	NA	NA	-0.181098	NA	NA
chr6	4062533	4062791	ENSG00000112739	PRPF4B	+	NA	NA	NA	-0.110996	NA	NA
chr17	40729579	40729671	ENSG00000131470	PSMC3IP	-	NA	NA	NA	-0.121792	NA	NA
chr9	130887562	130887655	ENSG00000148334	PTGES2	-	NA	-0.159735	NA	NA	NA	NA
chr6	163984751	163985699	ENSG00000112531	QKI	+	NA	NA	NA	NA	-0.28	NA
chr6	163984751	163986978	ENSG00000112531	QKI	+	0.135	NA	0.14	NA	NA	NA
chr1	180165734	180166468	ENSG00000116260	QSOX1	+	NA	-0.100349	NA	NA	NA	NA
chr19	10822975	10823229	ENSG00000213339	QTRT1	+	NA	0.119423	NA	NA	NA	NA
chr5	176729179	176729398	ENSG00000169228	RAB24	-	NA	-0.145645	NA	NA	NA	NA
chr15	55516094	55516119	ENSG00000069974	RAB27A	-	NA	-0.124196	NA	NA	NA	NA
chr10	6155031	6155471	ENSG00000134453	RBM17	+	NA	NA	NA	-0.101292	NA	NA
chrX	48434055	48434203	ENSG00000102317	RBM3	+	NA	-0.130362	NA	NA	NA	NA
chrX	48434471	48434702	ENSG00000102317	RBM3	+	NA	-0.228941	NA	-0.213405	NA	NA
chr3	50154604	50154683	ENSG00000003756	RBM5	+	-0.25	-0.233143	-0.14	-0.14392	NA	NA
chr1	145508075	145508210	ENSG00000131795	RBM8A	+	NA	NA	-0.25	NA	NA	NA
chr8	145740841	145741148	ENSG00000160957	RECQL4	-	NA	NA	NA	0.176079	NA	NA
chr8	21996574	21996929	ENSG00000168476	REEP4	-	NA	0.134886	NA	NA	NA	NA
chr1	151315918	151316157	ENSG00000143390	RFX5	-	NA	0.523828	NA	0.379627	NA	0.370588
chr1	151315918	151316157	ENSG00000143390	RFX5	-	NA	0.523828	NA	0.379627	NA	0.370588
chr3	49758086	49758233	ENSG00000164068	RNF123	+	NA	0.148112	NA	NA	NA	NA
chr3	49758538	49758618	ENSG00000164068	RNF123	+	NA	NA	NA	-0.131412	NA	NA
chr12	122240690	122240785	ENSG00000256392	RP11-347I19.3	-	NA	-0.165248	NA	NA	NA	NA
chr15	44581263	44581342	ENSG00000259653	RP11-616K22.3	-	NA	NA	NA	-0.180536	NA	NA
chr11	67820552	67820829	ENSG00000255031	RP11-802E16.3	+	NA	NA	NA	0.171314	NA	NA
chrX	153627301	153627679	ENSG00000147403	RPL10	+	NA	-0.100075	NA	NA	NA	NA
chr6	35437062	35437158	ENSG00000198755	RPL10A	+	-0.345	NA	NA	NA	NA	NA
chr1	153963510	153963591	ENSG00000177954	RPS27	+	NA	-0.209312	NA	-0.124541	NA	-0.24693
chr2	55200757	55200957	ENSG00000115310	RTN4	-	NA	0.131979	NA	NA	NA	NA
chr19	5622657	5622721	ENSG00000130254	SAFB2	-	NA	-0.16941	NA	NA	NA	NA
chr19	39873931	39874139	ENSG00000179134	SAMD4B	+	NA	0.179301	NA	0.206883	NA	NA
chrX	23802000	23802411	ENSG00000130066	SAT1	+	NA	NA	NA	NA	0.17	NA
chr9	139368938	139369650	ENSG00000148396	SEC16A	-	NA	-0.296445	NA	-0.175979	NA	NA
chr2	198283312	198283620	ENSG00000115524	SF3B1	-	NA	NA	NA	0.108564	NA	NA
chr6	31937197	31937292	ENSG00000204351	SKIV2L	+	NA	0.112693	NA	NA	NA	NA
chr8	23423849	23425835	ENSG00000147454	SLC25A37	+	0.22	NA	NA	NA	NA	NA
chr17	42398599	42398802	ENSG00000013306	SLC25A39	-	NA	NA	NA	0.119792	NA	NA
chr11	118900043	118900126	ENSG00000137700	SLC37A4	-	NA	0.164755	NA	NA	NA	NA
chr11	47437047	47437876	ENSG00000165915	SLC39A13	+	NA	NA	NA	-0.117433	NA	NA
chr11	62650471	62651461	ENSG00000168003	SLC3A2	+	NA	0.135769	NA	NA	NA	NA
chr1	156220787	156221194	ENSG00000198952	SMG5	-	NA	0.27552	NA	NA	NA	NA
chr6	86387906	86388121	ENSG00000203875	SNHG5	-	NA	0.30744	NA	0.168313	NA	NA
chr4	119200292	119200544	ENSG00000246493	SNHG8	+	NA	-0.108851	NA	NA	NA	NA
chr4	119200586	119200779	ENSG00000246493	SNHG8	+	NA	-0.135456	NA	NA	NA	NA
chr2	70131557	70131644	ENSG00000124380	SNRNP27	+	NA	-0.214593	NA	NA	NA	NA
chr17	26905310	26905391	ENSG00000076382	SPAG5	-	NA	0.129763	NA	NA	NA	NA
chr17	17715098	17715287	ENSG00000072310	SREBF1	-	NA	-0.162343	NA	-0.204649	NA	NA
chr17	2226639	2226949	ENSG00000167720	SRR	+	NA	0.194355	NA	0.145528	NA	NA
chr14	70235613	70235899	ENSG00000100650	SRSF5	+	NA	0.119564	NA	NA	NA	NA
chr7	889240	889560	ENSG00000164828	SUN1	+	NA	NA	NA	0.151777	NA	NA
chr16	84213950	84214649	ENSG00000103168	TAF1C	-	NA	0.329015	NA	0.197281	NA	NA
chr16	84215069	84215198	ENSG00000103168	TAF1C	-	NA	NA	NA	0.110033	NA	NA
chr16	84215664	84215808	ENSG00000103168	TAF1C	-	NA	-0.181089	NA	NA	NA	NA
chr1	235611755	235611985	ENSG00000116957	TBCE	+	NA	NA	NA	-0.105469	NA	NA
chr9	101907028	101907143	ENSG00000106799	TGFBR1	+	NA	NA	NA	-0.206856	NA	NA
chr20	57569879	57569981	ENSG00000101158	TH1L	+	NA	-0.170164	NA	-0.114064	NA	NA
chr14	24709137	24709270	ENSG00000092330	TINF2	-	NA	-0.100585	NA	NA	NA	NA
chr14	24709361	24709469	ENSG00000092330	TINF2	-	NA	-0.106129	NA	NA	NA	NA
chr4	41937327	41937484	ENSG00000109133	TMEM33	+	NA	NA	NA	-0.21096	NA	NA
chrX	12993850	12994365	ENSG00000205542	TMSB4X	+	NA	-0.109166	NA	NA	NA	NA
chr8	22885954	22886042	ENSG00000120889	TNFRSF10B	-	NA	NA	NA	-0.136628	NA	NA
chr19	12825983	12826057	ENSG00000105576	TNPO2	-	NA	-0.188935	NA	-0.112319	NA	NA
chr12	113726039	113726563	ENSG00000186815	TPCN1	+	0.16	NA	NA	NA	NA	NA
chr5	180661995	180662354	ENSG00000146063	TRIM41	+	NA	-0.100092	NA	NA	NA	NA
chr22	20103077	20103195	ENSG00000099899	TRMT2A	-	NA	-0.133284	NA	NA	NA	NA
chr12	49723774	49723928	ENSG00000135451	TROAP	+	NA	-0.170041	NA	NA	NA	NA
chr11	62496208	62496295	ENSG00000162222	TTC9C	+	NA	-0.162637	NA	-0.200847	NA	NA
chr1	202302221	202302365	ENSG00000077152	UBE2T	-	NA	0.123082	NA	NA	NA	NA
chr1	161134040	161134324	ENSG00000143258	USP21	+	NA	-0.106872	NA	NA	NA	NA
chr16	65993	66290	ENSG00000234769	WASH4P	-	NA	NA	NA	-0.102902	NA	NA
chr1	111984011	111984121	ENSG00000116455	WDR77	-	NA	0.131436	NA	-0.161465	NA	NA
chr12	64818962	64819118	ENSG00000184575	XPOT	+	NA	0.120048	NA	NA	NA	NA
chr22	20127415	20127638	ENSG00000099904	ZDHHC8	+	NA	-0.174564	NA	NA	NA	NA
chr5	43161715	43161811	ENSG00000172262	ZNF131	+	NA	-0.133873	NA	NA	NA	NA
chr16	89799820	89799890	ENSG00000158805	ZNF276	+	NA	NA	NA	-0.16625	NA	NA
chr12	53581547	53582321	ENSG00000139651	ZNF740	+	NA	-0.237827	NA	NA	NA	NA
